# Supplementary material for: Comparative outcomes of image-guided percutaneous catheterization versus direct visualization catheterization for peritoneal dialysis: A meta-analysis
Source: PLoS One. 2025 Jul 7;20(7):e0325600. doi: 10.1371/journal.pone.0325600 (PMC12233245; doi:10.1371/journal.pone.0325600)
Supplement: S2 Checklist — (XLSX) [file pone.0325600.s002.xlsx]

## Sheet: 971 of My EndNote Library
Author	Title	Journal	DOI
(2001).	"Comparative 30-day economic and clinical outcomes of platelet glycoprotein IIb/IIIa inhibitor use during elective percutaneous coronary intervention: prairie ReoPro versus Integrilin Cost Evaluation (PRICE) Trial."	American heart journal 141(3): 402‐409.	10.1067/mhj.2001.113391
(2013).	"5th International Symposium on Regional Anaesthesia and Pain Therapy and 5th Croatian Congress of Regional Anaesthesia and Analgesia."	Periodicum Biologorum 115: 21.
(2017).	"Abstracts of the 37th Annual Dialysis Conference."	Peritoneal Dialysis International 37(SUPPL 1).
Aal, A. K. A., S. S. Guest, S. Moawad, K. Mahmoud, B. Jackson, P. M. Rageeb, I. H. Shawali, A. E. Mokhtar, B. F. Hamed, D. Attia, N. Ertel and A. Almehmi (2018).	"Outcomes of fluoroscopic and ultrasound-guided placement versus laparoscopic placement of peritoneal dialysis catheters."	Clinical Kidney Journal 11(4): 549-554.	10.1093/ckj/sfx132
Abdel Aal, A., K. Mahmoud, S. Moawad, N. Ertel, P. Rageeb, I. Shawali, A. Mokhtar, B. Hamed and A. Almehmi (2018).	"Outcomes of imaging-guided placement versus laparoscopic placement of peritoneal dialysis catheters."	Journal of Vascular and Interventional Radiology 29(4): S103.
Abdel Aal, A. K., S. S. Guest, S. Moawad, K. Mahmoud, B. Jackson, P. M. Rageeb, I. H. Shawali, A. E. Mokhtar, B. F. Hamed, D. Attia, N. Ertel and A. Almehmi (2018).	"Erratum: Outcomes of fluoroscopic and ultrasound-guided placement versus laparoscopic placement of peritoneal dialysis catheters (Clinical Kidney Journal DOI: 10.1093/ckj/sfx132)."	Clinical Kidney Journal 12(2): 308.	10.1093/ckj/sfy017
Abdel Aal, A. K., S. S. Guest, S. Moawad, K. Mahmoud, B. Jackson, P. M. Rageeb, I. H. Shawali, A. E. Mokhtar, B. F. Hamed, D. Attia, N. Ertel and A. Almehmi (2018).	"Outcomes of fluoroscopic and ultrasound-guided placement versus laparoscopic placement of peritoneal dialysis catheters."	Clinical Kidney Journal 11(4): 549-554.	10.1093/ckj/sfx132
Abdel Aal, A. K., S. S. Guest, S. Moawad, K. Mahmoud, B. Jackson, P. M. Rageeb, I. H. Shawali, A. E. Mokhtar, B. F. Hamed, D. Attia, N. Ertel and A. Almehmi (2018).	"Outcomes of fluoroscopic and ultrasound-guided placement versus laparoscopic placement of peritoneal dialysis catheters."	Clin Kidney J 11(4): 549-554.	10.1093/ckj/sfx132
Abdel Aal, A. K., S. S. Guest, S. Moawad, K. Mahmoud, B. Jackson, P. M. Rageeb, I. H. Shawali, A. E. Mokhtar, B. F. Hamed, D. Attia, N. Ertel and A. Almehmi (2019).	"Erratum: Outcomes of fluoroscopic and ultrasound-guided placement versus laparoscopic placement of peritoneal dialysis catheters."	Clin Kidney J 12(2): 308.	10.1093/ckj/sfy017
Abdel Aal, A. K., K. Mahmoud, A. S. Moustafa, N. A. Aboueldahab, A. Souid, A. Gunn, Y. Li, Z. Wang and A. Almehmi (2020).	"Comparative Study on the Outcomes of Elective-Start versus Urgent-Start Peritoneal Dialysis Catheter Placement."	Radiology Research and Practice 2020.	10.1155/2020/3751827
Abdel Aal, A. K., K. Mahmoud, A. S. Moustafa, N. A. Aboueldahab, A. Souid, A. Gunn, Y. Li, Z. Wang and A. Almehmi (2020).	"Comparative Study on the Outcomes of Elective-Start versus Urgent-Start Peritoneal Dialysis Catheter Placement."	Radiol Res Pract 2020: 3751827.	10.1155/2020/3751827
Abdel Aal, A. K., K. Mahmoud, A. S. Moustafa, N. A. Aboueldahab, A. Souid, A. Gunn, Y. Li, Z. Wang and A. Almehmi (2020).	"Comparative Study on the Outcomes of Elective-Start versus Urgent-Start Peritoneal Dialysis Catheter Placement."	Radiology Research and Practice 2020.	10.1155/2020/3751827
Abdel-Aal, A. K., S. Gaddikeri and S. Saddekni (2011).	"Technique of peritoneal catheter placement under fluroscopic guidance."	Radiology Research and Practice.	10.1155/2011/141707
Abdel-Aal, A. K., S. Gaddikeri and S. Saddekni (2011).	"Technique of Peritoneal Catheter Placement under Fluroscopic Guidance."	Radiol Res Pract 2011: 141707.	10.1155/2011/141707
Abdel-Aal, A. K., S. Gaddikeri and S. Saddekni (2011).	"Technique of Peritoneal Catheter Placement under Fluroscopic Guidance."	Radiology research and practice 2011: 141707-141707.	10.1155/2011/141707
Abdelsalam, M. S., M. M. Althaf, M. N. Albaqumi, O. Alfurayh, L. Korbi and N. U. Haq (2014).	"Peritoneal dialysis catheter placement with peritoneoscopic technique and successful initiation of peritoneal dialysis in a patient with diastasis recti."	Seminars in Dialysis 27(1): E1-E3.	10.1111/sdi.12139
Abdelsalam, M. S., M. M. Althaf, M. N. Albaqumi, O. Alfurayh, L. Korbi and N. Ul Haq (2014).	"Peritoneal dialysis catheter placement with peritoneoscopic technique and successful initiation of peritoneal dialysis in a patient with diastasis recti."	Semin Dial 27(1): E1-3.	10.1111/sdi.12139
Abdelsalam, M. S., M. M. Althaf, M. N. Albaqumi, O. Alfurayh, L. Korbi and N. Ul Haq (2014).	"Peritoneal Dialysis Catheter Placement with Peritoneoscopic Technique and Successful Initiation of Peritoneal Dialysis in a Patient with Diastasis Recti."	Seminars in Dialysis 27(1): E1-E3.	10.1111/sdi.12139
Abdijalil, G. (2022).	"POS-034 LAPAROSCOPIC VERSUS OPEN-SURGERY CATHETER PLACEMENT IN PERITONEAL DIALYSIS PATIENTS: A META-ANALYSIS OF OUTCOMES."	Kidney International Reports 7(6): S452.	10.1016/j.ekir.2022.04.055
Abdijalil, G. (2023).	"LAPAROSCOPIC VERSUS OPEN-SURGERY CATHETER PLACEMENT IN PERITONEAL DIALYSIS PATIENTS: A META-ANALYSIS OF OUTCOMES."	Nephrology Dialysis Transplantation 38: i899-i908.	10.1093/gfad63c_6297
Abdijalil, G. (2023).	"WCN23-0009 Laparoscopic versus Open‑surgery Catheter Placement in Peritoneal Dialysis Patients: A Meta‑analysis of Outcomes."	Kidney International Reports 8(3): S283.	10.1016/j.ekir.2023.02.638
Abdijalil, G. and S. Shen (2022).	"Laparoscopic versus open-surgery catheter placement in peritoneal dialysis patients: A meta-analysis of outcomes."	Indian Journal of Nephrology 32(1): 8-15.	10.4103/ijn.IJN_482_20
Abdijalil, G. and S. Shuijuan (2022).	"Laparoscopic versus open surgery catheter placement in peritoneal dialysis patients: A meta-Analysis of outcomes."	Indian Journal of Nephrology 32(5): 406-413.	10.4103/ijn.IJN_468_20
Abdijalil, G. and S. Shuijuan (2022).	"Laparoscopic versus Open Surgery Catheter Placement in Peritoneal Dialysis Patients: A Meta-Analysis of Outcomes."	Indian J Nephrol 32(5): 406-413.	10.4103/ijn.IJN_468_20
Abdijalil, G. and S. Shuijuan (2022).	"Laparoscopic versus open surgery catheter placement in peritoneal dialysis patients: A meta-analysis of outcomes."	Indian Journal of Nephrology 32(5): 406-413.	10.4103/ijn.IJN_468_20
Abdijalil, G. and S. Shuijuan (2022).	"Laparoscopic versus open-surgery catheter placement in peritoneal dialysis patients: A meta-analysis of outcomes."	Indian Journal of Nephrology 32(1): 8-15.	10.4103/ijn.IJN_482_20
Abdijalil, G. and S. Shuijuan (2022).	"Laparoscopic versus Open-surgery Catheter Placement in Peritoneal Dialysis Patients: A Meta-analysis of Outcomes."	Indian J Nephrol 32(1): 8-15.	10.4103/ijn.IJN_482_20
Abdullah, M. N. B., S. A. B. M. Salleh, W. H. H. B. W. Hassan, A. B. M. Besari, N. M. B. Yaacob and M. Y. B. Yusoff (2021).	"Percutaneous vs peritoneoscopic placement of peritoneal dialysis catheter: A retrospective study on outcome."	Medical Journal of Malaysia 76(SUPPL 5): 76.
Abichandani, S., A. Roy-Chaudhury and S. Crockett (2021).	"Transcolonic placement of peritoneal dialysis catheter: A delayed cause of bacterial peritonitis."	American Journal of Gastroenterology 116(SUPPL): S954.	10.14309/01.ajg.0000782456.97435.2a
Abramowitz, Y., H. Jilaihawi, T. Chakravarty, M. Kashif, G. Matar, B. Hariri, J. Patel, R. P. Sharma, W. Cheng and R. R. Makkar (2016).	"Feasibility and safety of balloon-expandable transcatheter aortic valve implantation with moderate or without predilatation."	Eurointervention 11(10): 1132-1139.	10.4244/eijv11i10a229
Abramowitz, Y., H. Jilaihawi, T. Chakravarty, Y. Maeno, H. Kawamori, Y. Kazuno, G. Mangat, T. Rami, Z. Allison, D. Anderson, L. Chan, W. Cheng and R. R. Makkar (2016).	"Sapien 3 Transcatheter Aortic Valve Implantation With Moderate or Without Predilation."	Journal of Invasive Cardiology 28(10): 421-426.
Abreo, K. and A. Sequeira (2016).	"Bowel Perforation During Peritoneal Dialysis Catheter Placement."	American Journal of Kidney Diseases 68(2): 312-315.	10.1053/j.ajkd.2016.01.010
Actrn (2010).	"Randomised Controlled Trial to determine the appropriate time to initiate peritoneal dialysis after insertion of catheter to minimise complications in end stage renal disease patients (Timely Peritoneal dialysis study)."	https://trialsearch.who.int/Trial2.aspx?TrialID=ACTRN12610000076077.
Adamczyk, P., B. Banaszak, M. Szczepańska, A. Morawiec-Knysak, K. Szprynger, D. Budziński, J. Karpe and K. Ziora (2012).	"Percutaneous endoscopic gastrostomy as a method of nutrition support in children with chronic kidney disease."	Nutrition in Clinical Practice 27(1): 69-75.	10.1177/0884533611429576
Afroz, S., T. Ferdaus, S. A. Khondokar, M. H. Khan and M. Hanif (2016).	"Experience of Percutaneous Versus Surgically Placed Catheter for Continuous Ambulatory Peritoneal Dialysis in Children with Chronic Kidney Disease Stage-V."	Mymensingh medical journal : MMJ 25(4): 751-758.
Afroz, S., T. Ferdaus, S. A. Khondokar, M. H. Khan and M. Hanif (2016).	"Experience of Percutaneous Versus Surgically Placed Catheter for Continuous Ambulatory Peritoneal Dialysis in Children with Chronic Kidney Disease Stage-V."	Mymensingh Med J 25(4): 751-758.
Afroz, S., T. Ferdaus, S. A. Khondokar, M. H. Khan and M. Hanif (2016).	"Experience of Percutaneous Versus Surgically Placed Catheter for Continuous Ambulatory Peritoneal Dialysis in Children with Chronic Kidney Disease Stage-V."	Mymensingh medical journal : MMJ 25(4): 751-758.
Agarwal, A., R. H. Whitlock, R. J. Bamforth, T. W. Ferguson, J. M. Sabourin, Q. Hu, S. Armstrong, C. Rigatto, N. Tangri, S. Dunsmore and P. Komenda (2021).	"Percutaneous Versus Surgical Insertion of Peritoneal Dialysis Catheters: A Systematic Review and Meta-Analysis."	Canadian Journal of Kidney Health and Disease 8.	10.1177/20543581211052731
Agarwal, A., R. H. Whitlock, R. J. Bamforth, T. W. Ferguson, J. M. Sabourin, Q. Hu, S. Armstrong, C. Rigatto, N. Tangri, S. Dunsmore and P. Komenda (2021).	"Percutaneous Versus Surgical Insertion of Peritoneal Dialysis Catheters: A Systematic Review and Meta-Analysis."	Can J Kidney Health Dis 8: 20543581211052731.	10.1177/20543581211052731
Agarwal, A., R. H. Whitlock, R. J. Bamforth, T. W. Ferguson, J. M. Sabourin, Q. Hu, S. Armstrong, C. Rigatto, N. Tangri, S. Dunsmore and P. Komenda (2021).	"Percutaneous Versus Surgical Insertion of Peritoneal Dialysis Catheters: A Systematic Review and Meta-Analysis."	Canadian Journal of Kidney Health and Disease 8.	10.1177/20543581211052731
Ahmad, S. F., W. J. Liu, Y. Mohd, N. D. Kandasami, L. S. Hooi and K. B. Gunn (2010).	"Randomized controlled trial of peritoneoscopic vs. Open surgical placement of peritoneal dialysis catheters."	Peritoneal dialysis international 30: S95.
Ahmad, S. F., W. J. Liu, Y. Mohd, N. D. Kandasami, L. S. Hooi and K. B. Gunn (2010).	"Randomized controlled trial of peritoneoscopic vs. Open surgical placement of peritoneal dialysis catheters."	Peritoneal Dialysis International 30: S95.
Aikawa, K., N. Tanaka and Y. Morimoto (2018).	"Anesthetic management with subcostal transversus abdominis plane block in recessive dystrophic epidermolysis bullosa for peritoneal dialysis catheter replacement: a case report."	JA Clinical Reports 4(1).	10.1186/s40981-018-0175-0
Aikawa, K., N. Tanaka and Y. Morimoto (2018).	"Anesthetic management with subcostal transversus abdominis plane block in recessive dystrophic epidermolysis bullosa for peritoneal dialysis catheter replacement: a case report."	JA Clin Rep 4(1): 37.	10.1186/s40981-018-0175-0
Aikawa, K., N. Tanaka and Y. Morimoto (2018).	"Anesthetic management with subcostal transversus abdominis plane block in recessive dystrophic epidermolysis bullosa for peritoneal dialysis catheter replacement: a case report."	JA clinical reports 4(1): 37-37.	10.1186/s40981-018-0175-0
Akshintala, V. S., P. Saxena, A. Zaheer, U. Rana, S. M. Hutfless, A. M. Lennon, M. I. Canto, A. N. Kalloo, M. A. Khashab and V. K. Singh (2014).	"A comparative evaluation of outcomes of endoscopic versus percutaneous drainage for symptomatic pancreatic pseudocysts."	Gastrointestinal Endoscopy 79(6): 921-928.	10.1016/j.gie.2013.10.032
Aksu, N., C. Alparslan, O. Yavascan, A. Bal, H. Erdogan, O. D. Kara, B. K. Demir, S. Saritas, C. H. Elmas and S. Senturk (2014).	"A single-center experience on percutaneously performed partial omentectomy in pediatric peritoneal dialysis patients."	Renal Failure 36(5): 755-759.	10.3109/0886022x.2014.890860
Aksu, N., O. Yavascan, M. Anil, O. D. Kara, H. Erdogan and A. Bal (2007).	"A ten-year single-centre experience in children on chronic peritoneal dialysis - significance of percutaneous placement of peritoneal dialysis catheters."	Nephrology Dialysis Transplantation 22(7): 2045-2051.	10.1093/ndt/gfm150
Al Azzi, Y., E. Zeldis, G. N. Nadkarni, H. Schanzer and J. Uribarri (2016).	"Outcomes of dialysis catheters placed by the Y-TEC peritoneoscopic technique: A single-center surgical experience."	Clinical Kidney Journal 9(1): 158-161.	10.1093/ckj/sfv113
Al Azzi, Y., E. Zeldis, G. N. Nadkarni, H. Schanzer and J. Uribarri (2016).	"Outcomes of dialysis catheters placed by the Y-TEC peritoneoscopic technique: a single-center surgical experience."	Clin Kidney J 9(1): 158-161.	10.1093/ckj/sfv113
Al Azzi, Y., E. Zeldis, G. N. Nadkarni, H. Schanzer and J. Uribarri (2016).	"Outcomes of dialysis catheters placed by the Y-TEC peritoneoscopic technique: a single-center surgical experience."	Clinical Kidney Journal 9(1): 158-161.	10.1093/ckj/sfv113
Al Azzi, Y., E. D. Zeldis, G. N. Nadkarni, H. Schanzer and J. Uribarri (2015).	"A Single Center Ten-Year Experience in PD Catheter Placement."	Journal of the American Society of Nephrology 26: 1023A-1024A.
Al Azzi, Y., E. D. Zeldis, G. N. Nadkarni, H. Schanzer and J. Uribarri (2016).	"Outcomes of dialysis catheters placed by Y-TEC peritoneoscope technique: A single center surgical experience."	American Journal of Kidney Diseases 67(5): A22.
Albakr, R., B. Bieber, R. Aylward, F. J. Caskey, G. Dreyer, R. Evans, M. Guedes, V. Jha, V. Luyckx, R. Pecoits-Filho, C. Phiri, R. L. Pisoni, B. Robinson, D. S. Shah, E. K. Tannor, A. Liew and J. Perl (2022).	"An ISN-DOPPS Survey of the Global Impact of the COVID-19 Pandemic on Peritoneal Dialysis Services."	Kidney International Reports 7(10): 2196-2206.	10.1016/j.ekir.2022.07.013
Albakr, R., B. Bieber, R. Aylward, F. J. Caskey, G. Dreyer, R. Evans, M. Guedes, V. Jha, V. Luyckx, R. Pecoits-Filho, C. Phiri, R. L. Pisoni, B. Robinson, D. S. Shah, E. K. Tannor, A. Liew and J. Perl (2022).	"An ISN-DOPPS Survey of the Global Impact of the COVID-19 Pandemic on Peritoneal Dialysis Services."	Kidney International Reports 7(10): 2196-2206.	10.1016/j.ekir.2022.07.013
Al-Balas, A., S. Shariff, T. Lee, C. Young and M. Allon (2019).	"Clinical Outcomes and Economic Impact of Starting Hemodialysis with a Catheter after Predialysis Arteriovenous Fistula Creation."	American Journal of Nephrology 50(3): 221-227.	10.1159/000502050
Aldohayan, A. (1998). Laparoscopic placement of peritoneal dialysis catheter. 6th World Congress of Endoscopic Surgery, Rome, Italy.
Alexander, S., N. G. George and S. Varughese (2015).	"Early Mechanical and Infective Complications in First Time Blind, Bedside, Midline Percutaneous Tenckhoff Catheter Insertion with Ultra Short Breakin Period: Setting New Standards."	Journal of the American Society of Nephrology 26: 327A.
Alhwiesh, A., I. Saad and F. Almohana (2010).	"Percutaneous peritoneal dialysis catheter insertion by a nephrologist: A new, simple, and safe technique."	Peritoneal Dialysis International 30: S90.
Al-Hwiesh, A. K. (2014).	"PERCUTANEOUS PERITONEAL DIALYSIS CATHETER INSERTION BY A NEPHROLOGIST: A NEW, SIMPLE, AND SAFE TECHNIQUE."	Peritoneal Dialysis International 34(2): 204-211.	10.3747/pdi.2012.00160
Al-Hwiesh, A. K. (2014).	"Percutaneous versus laparoscopic placement of peritoneal dialysis catheters: simplicity and favorable outcome."	Saudi journal of kidney diseases and transplantation : an official publication of the Saudi Center for Organ Transplantation, Saudi Arabia 25(6): 1194-1201.	10.4103/1319-2442.144252
Al-Hwiesh, A. K. (2014).	"Percutaneous versus laparoscopic placement of peritoneal dialysis catheters: simplicity and favorable outcome."	Saudi J Kidney Dis Transpl 25(6): 1194-1201.	10.4103/1319-2442.144252
Al-Hwiesh, A. K. (2014).	"Percutaneous versus laparoscopic placement of peritoneal dialysis catheters: simplicity and favorable outcome."	Saudi journal of kidney diseases and transplantation : an official publication of the Saudi Center for Organ Transplantation, Saudi Arabia 25(6): 1194-1201.	DOI: 10.4103/1319-2442.144252
Alkatheeri, A. M., P. G. Blake, D. Gray and A. K. Jain (2016).	"Success of Urgent-Start Peritoneal Dialysis in a Large Canadian Renal Program."	Perit Dial Int 36(2): 171-176.	10.3747/pdi.2014.00148
Alkatheeri, A. M. A., P. G. Blake, D. Gray and A. K. Jain (2016).	"Success of urgent-start peritoneal dialysis in a large Canadian renal program."	Peritoneal Dialysis International 36(2): 171-176.	10.3747/pdi.2014.00148
Alkatheeri, A. M. A., P. G. Blake, D. Gray and A. K. Jain (2016).	"SUCCESS OF URGENT-START PERITONEAL DIALYSIS IN A LARGE CANADIAN RENAL PROGRAM."	Peritoneal Dialysis International 36(2): 171-176.	10.3747/pdi.2014.00148
Allon, M., J. M. Soucie and E. J. Macon (1988).	"COMPLICATIONS WITH PERMANENT PERITONEAL-DIALYSIS CATHETERS - EXPERIENCE WITH 154 PERCUTANEOUSLY PLACED CATHETERS."	Nephron 48(1): 8-11.	10.1159/000184860
Almehmi, A., B. Jackson and A. K. A. Aal (2016).	"Fluoroscopic and Ultrasound Guided Placement versus Laparoscopic Placement of Peritoneal Dialysis Catheters: A Single Center Experience."	Journal of the American Society of Nephrology 27: 891A.
Alparslan, C., N. Aksu, O. Yavascan, C. Elmas, S. Saritas and E. Kose (2013).	"Percutaneously performed omentectomy for peritoneal dialysis catheters flow obstruction in children: A single-center experience."	Pediatric Nephrology 28(8): 1687-1688.	10.1007/s00467-013-2523-7
Alqahtani, F. (2020).	"SAT-280 The Engimatic oviduct : A challenging cause of Pd catheter Malfunction in young girl."	Kidney International Reports 5(3): S119-S120.	10.1016/j.ekir.2020.02.298
Altunkeser, B. B. and N. Aygul (2020).	"Revascularization of 3 chronic total occlusions and left main coronary artery occlusion in one session with anterograde-retrograde route and double nano-crush technique."	Anatolian Journal of Cardiology 24(SUPPL 2): 34-35.
Alvarez, A. C. and L. Salman (2009).	"Peritoneal Dialysis Catheter Insertion by Interventional Nephrologists."	Advances in Chronic Kidney Disease 16(5): 378-385.	10.1053/j.ackd.2009.06.004
Alvarez, A. C. and L. Salman (2009).	"Peritoneal dialysis catheter insertion by interventional nephrologists."	Adv Chronic Kidney Dis 16(5): 378-385.	10.1053/j.ackd.2009.06.004
Alvarez, A. C. and L. Salman (2009).	"Peritoneal Dialysis Catheter Insertion by Interventional Nephrologists."	Advances in Chronic Kidney Disease 16(5): 378-385.	10.1053/j.ackd.2009.06.004
Amber, K. I., N. R. Hadi, B. M. Muhammad-Baqir, D. A. Jamil and H. A. Al-Aubaidy (2016).	"Trimetazidine attenuates the acute inflammatory response induced by Novolimus eluting bioresorbable coronary scaffold implantation."	International journal of cardiology 220: 514‐519.	10.1016/j.ijcard.2016.06.172
Amerling, R. and C. Cruz (1993).	"A new laparoscopic method for implantation of peritoneal catheters."	ASAIO journal (American Society for Artificial Internal Organs : 1992) 39(3): M787-789.
Anaya-Ayala, J. E., P. H. Bellows, N. Ismail, Z. F. Cheema, J. J. Naoum, J. Bismuth, A. B. Lumsden, M. J. Reardon, M. G. Davies and E. K. Peden (2011).	"Surgical Management of Hemodialysis-Related Central Venous Occlusive Disease: A Treatment Algorithm."	Annals of Vascular Surgery 25(1): 108-119.	10.1016/j.avsg.2010.11.002
Aoun, R. and J. F. Hermieu (2022).	"<i>Challenges in peritoneal catheter insertion: Tips and tricks to optimize success</i>."	Bulletin De L Academie Nationale De Medecine 206(2): 195-199.	10.1016/j.banm.2021.11.023
Appalsawmy, U. D. and H. Akbani (2016).	"Acute peritoneal dialysis in a Jehovah's Witness post laparotomy."	BMJ case reports 2016.	10.1136/bcr-2016-214353
Appalsawmy, U. D. and H. Akbani (2016).	"Acute peritoneal dialysis in a Jehovah's Witness post laparotomy."	BMJ Case Rep 2016.	10.1136/bcr-2016-214353
Appalsawmy, U. D. and H. Akbani (2016).	"Acute peritoneal dialysis in a Jehovah's Witness post laparotomy."	BMJ case reports 2016.	10.1136/bcr-2016-214353
Arita, T., S. Asoda, H. Koshitomae, H. Katakura and K. Takakuda (2010).	"Collagen fiber anchoring platforms for percutaneous devices."	ASAIO journal (American Society for Artificial Internal Organs : 1992) 56(3): 235-240.
Arita, T., S. Asoda, H. Koshitomae, H. Katakura and K. Takakuda (2010).	"Collagen fiber anchoring platforms for percutaneous devices."	Asaio j 56(3): 235-240.	10.1097/mat.0b013e3181d034f6
Arita, T., S. Asoda, H. Koshitomae, H. Katakura and K. Takakuda (2010).	"Collagen Fiber Anchoring Platforms for Percutaneous Devices."	Asaio Journal 56(3): 235-240.	10.1097/MAT.0b013e3181d034f6
Ash, S. R. (1998).	"Bedside peritoneoscopic peritoneal catheter placement of Tenckhoff and newer peritoneal catheters."	Advances in peritoneal dialysis. Conference on Peritoneal Dialysis 14: 75-79.
Ash, S. R. (1998). Bedside peritoneoscopic peritoneal catheter placement of Tenckhoff and newer peritoneal catheters. 18th Annual Conference on Peritoneal Dialysis, Nashville, Tn.
Ash, S. R. (1998).	"Bedside peritoneoscopic peritoneal catheter placement of Tenckhoff and newer peritoneal catheters."	Adv Perit Dial 14: 75-79.
Ash, S. R., A. E. Handt and R. Bloch (1983).	"Peritoneoscopic placement of the Tenckhoff catheter: Further clinical experience."	Peritoneal Dialysis Bulletin 3(1): 8-12.	10.1177/089686088300300104
Ashegh, H., J. Rezaii, K. Esfandiari, A. Roueentan and M. Abouzari (2008).	"Laparoscopic placement of peritoneal dialysis catheters in capd patients: Complications and survival."	Tehran University Medical Journal 66(3): 186-190.
Asif, A. (2004).	"Peritoneal dialysis access-related procedures by nephrologists."	Seminars in Dialysis 17(5): 398-406.	10.1111/j.0894-0959.2004.17355.x
Asif, A. (2005).	"Peritoneal dialysis catheter insertion."	Minerva Chirurgica 60(5): 417-428.
Asif, A. (2005).	"Peritoneal dialysis catheter insertion."	Minerva Chir 60(5): 417-428.
Asif, A. (2005).	"Peritoneal dialysis catheter insertion."	Minerva chirurgica 60(5): 417-428.
Asif, A., P. Byers, C. Vieira, F. Gadalean, P. Pennell, R. Hogan and D. Roth (2002).	"Interventional nephrology (IN): An emerging specialty of nephrology."	Journal of the American Society of Nephrology 13: 401A-401A.
Asif, A., P. Byers, C. F. Vieira, D. Merrill, F. Gadalean, J. J. Bourgoignie, B. Leclercq, D. Roth and M. F. Gadallah (2003).	"Peritoneoscopic Placement of Peritoneal Dialysis Catheter and Bowel Perforation: Experience of an Interventional Nephrology Program."	American Journal of Kidney Diseases 42(6): 1270-1274.	10.1053/j.ajkd.2003.08.029
Asif, A., P. Byers, C. F. Vieira, D. Merrill, F. Gadalean, J. J. Bourgoignie, B. Leclercq, D. Roth and M. F. Gadallah (2003).	"Peritoneoscopic placement of peritoneal dialysis catheter and bowel perforation: experience of an interventional nephrology program."	Am J Kidney Dis 42(6): 1270-1274.	10.1053/j.ajkd.2003.08.029
Asif, A., P. Byers, C. F. Vieira, D. Merrill, F. Gadalean, J. J. Bourgoignie, B. Leclercq, D. Roth and M. F. Gadallah (2003).	"Peritoneoscopic placement of peritoneal dialysis catheter and bowel perforation: Experience of an interventional nephrology program."	American Journal of Kidney Diseases 42(6): 1270-1274.	10.1053/j.ajkd.2003.08.029
Asif, A., D. Merrill, D. Brouwer, D. Roth and S. R. Ash (2004).	"Procedural Nephrology: Changing the Face of Renal Disease Care."	Dialysis and Transplantation 33(5): 258-265.
Asif, A., T. A. Pflederer, C. F. Vieira, J. Diego, D. Roth and A. Agarwal (2005).	"Does catheter insertion by nephrologists improve peritoneal dialysis utilization? A multicenter analysis."	Seminars in Dialysis 18(2): 157-160.	10.1111/j.1525-139X.2005.18204.x
Asif, A., T. A. Pflederer, C. F. Vieira, J. Diego, D. Roth and A. Agarwal (2005).	"Does catheter insertion by nephrologists improve peritoneal dialysis utilization? A multicenter analysis."	Seminars in Dialysis 18(2): 157-160.	10.1111/j.1525-139X.2005.18204.x
Asif, A., J. Tawakol, T. Khan, C. F. Vieira, P. Byers, F. Gadalean, R. Hogan, D. Merrill and D. Roth (2004).	"Modification of the peritoneoscopic technique of peritoneal dialysis catheter insertion: Experience of an interventional nephrology program."	Seminars in Dialysis 17(2): 171-173.	10.1111/j.0894-0959.2004.17221.x
Asif, A., J. Tawakol, T. Khan, C. F. Vieira, P. Byers, F. Gadalean, R. Hogan, D. Merrill and D. Roth (2004).	"Modification of the peritoneoscopic technique of peritoneal dialysis catheter insertion: experience of an interventional nephrology program."	Semin Dial 17(2): 171-173.	10.1111/j.0894-0959.2004.17221.x
Asif, A., J. Tawakol, T. Khan, C. F. Vieira, P. Byers, F. Gadalean, R. Hogan, D. Merrill and D. Roth (2004).	"Modification of the peritoneoscopic technique of peritoneal dialysis catheter insertion: Experience of an interventional nephrology program."	Seminars in Dialysis 17(2): 171-173.	10.1111/j.0894-0959.2004.17221.x
Asif, A., C. Vieira, F. Gadalean, D. Merrill, R. Hogan, J. Tawakol and D. Roth (2003).	"An innovative technique of peritoneal dialysis (PD) catheter placement by interventional nephrology."	Journal of the American Society of Nephrology 14: 824A-824A.
Atapour, A., H. R. Asadabadi, S. Karimi, A. Eslami and A. A. Beigi (2011).	"Comparing the outcomes of open surgical procedure and percutaneously peritoneal dialysis catheter (PDC) insertion using laparoscopic needle: a two month follow-up study."	Journal of research in medical sciences 16(4): 463‐468.
Atapour, A., H. R. Asadabadi, S. Karimi, A. Eslami and A. A. Beigi (2011).	"Comparing the outcomes of open surgical procedure and percutaneously peritoneal dialysis catheter (PDC) insertion using laparoscopic needle: A two month follow-up study."	Journal of Research in Medical Sciences 16(4): 463-468.
Atapour, A., H. R. Asadabadi, S. Karimi, A. Eslami and A. A. Beigi (2011).	"Comparing the outcomes of open surgical procedure and percutaneously peritoneal dialysis catheter (PDC) insertion using laparoscopic needle: A two month follow-up study."	J Res Med Sci 16(4): 463-468.
Atapour, A., H. R. Asadabadi, S. Karimi, A. Eslami and A. A. Beigi (2011).	"Comparing the outcomes of open surgical procedure and percutaneously peritoneal dialysis catheter (PDC) insertion using laparoscopic needle: A two month follow-up study."	Journal of Research in Medical Sciences 16(4): 463-468.
Ates, K., S. Erturk, O. Karatan, N. Duman, G. Nergisoglu, D. Ayli, B. Erbay and A. E. Ertug (1997).	"A comparison between percutaneous and surgical placement techniques of permanent peritoneal dialysis catheters."	Nephron 75(1): 98-99.
Athmalingam, V. K. R. and K. W. Wong (2022).	"Combined fluoroscopic- and sonographic-assisted Tenckhoff catheter insertion for patients with previous intraperitoneal surgery."	Seminars in dialysis 35(3): 245-250.	10.1111/sdi.13012
Athmalingam, V. K. R. and K. W. Wong (2022).	"Combined fluoroscopic- and sonographic-assisted Tenckhoff catheter insertion for patients with previous intraperitoneal surgery."	Semin Dial 35(3): 245-250.	10.1111/sdi.13012
Athmalingam, V. K. R. and K. W. Wong (2022).	"Combined fluoroscopic- and sonographic-assisted Tenckhoff catheter insertion for patients with previous intraperitoneal surgery."	Seminars in Dialysis 35(3): 245-250.	10.1111/sdi.13012
Averbuch, N., E. Birk, G. Frenkel, O. Gogia, O. M. Shulman, E. Bruckheimer, E. Nachum and G. Amir (2014).	"Percutaneous Intraperitoneal Catheters in Neonates Following Open Heart Surgery."	Journal of Intensive Care Medicine 29(3): 160-164.	10.1177/0885066613482086
Avner, E. D., B. Chavers, E. K. Sullivan and A. Tejani (1995).	"RENAL-TRANSPLANTATION AND CHRONIC DIALYSIS IN CHILDREN AND ADOLESCENTS - THE 1993 ANNUAL-REPORT OF THE NORTH-AMERICAN PEDIATRIC RENAL-TRANSPLANT COOPERATIVE STUDY."	Pediatric Nephrology 9(1): 61-73.	10.1007/bf00858974
Baer, R., J. Frazier, E. Jarvis, J. Moore, P. Raman, R. Rogers and K. Tan (2016).	"Early experience of an interventional nephrology programme in a newly established metropolitan setting in Australia-PD catheter insertion."	Nephrology 21: 170.	10.1111/nep.12888
Bagul, A., L. C. Firmin, U. M. Thiyagarajan, J. H. Frost and M. L. Nicholson (2011).	"Laparoscopic re-insertion/exchanges of peritoneal dialysis catheters (PDC) using the modified “y”-tec system."	Transplant International 24: 282.	10.1111/j.1432-2277.2011.01351.x
Bagul, A., U. M. Thiyagarajan and N. Mamode (2014).	"Laparoscopic peritoneal dialysis catheter (PDC) insertion: Does it really make a difference?"	Journal of Nephrology 27(2): 127-134.	10.1007/s40620-013-0031-2
Bagul, A., U. M. Thiyagarajan and N. Mamode (2014).	"Laparoscopic peritoneal dialysis catheter (PDC) insertion: does it really make a difference?"	J Nephrol 27(2): 127-134.	10.1007/s40620-013-0031-2
Bagul, A., U. M. Thiyagarajan and N. Mamode (2014).	"Laparoscopic peritoneal dialysis catheter (PDC) insertion: does it really make a difference?"	Journal of Nephrology 27(2): 127-134.	10.1007/s40620-013-0031-2
Baibhav, B., M. Gedela, M. Moulton, G. Pavlides, V. Pompili, T. Rab, G. Dangas, D. L. Bhatt, A. Siddique and Y. S. Chatzizisis (2018).	"Role of Invasive Functional Assessment in Surgical Revascularization of Coronary Artery Disease."	Circulation 137(16): 1731-1739.	10.1161/circulationaha.117.031182
Baig, F., M. Boca, L. Mooney, L. Cheminais, M. Selikhova, M. Rolinski, K. Szewczyk-Krolikowski, N. Collin and A. Whone (2021).	"Per-oral image guided gastrojejunostomy insertion for levodopa-carbidopa intestinal gel in Parkinson's disease is safe and may be advantageous."	Parkinsonism & Related Disorders 89: 34-37.	10.1016/j.parkreldis.2021.06.022
Baillie, J. (2012).	"Difficult biliary access for ERCP."	Current gastroenterology reports 14(6): 542-547.	10.1007/s11894-012-0297-x
Balakrishnan, M., H. S. Mahapatra, B. Muthukumar, L. Pursnani, A. Gautam, C. Krishnan, A. Singh, M. Prabhakaran and S. P. Kishore (2022).	"COMPARATIVE SURVIVAL OUTCOME OF TUNNELED AND NON-TUNNELED HEMODIALYSIS CATHETERS ON INCIDENT HEMODIALYSIS REQUIRING END STAGE KIDNEY DISEASE PATIENTS - AN INTERIM ANALYSIS."	Indian journal of nephrology 32(7): S122.	10.4103/0971-4065.362512
Banieghbal, B. (2012).	"Palmer's point for safe insertion of percutaneous dialysis catheter in neonates."	Archives of Disease in Childhood 97: A228-A229.	10.1136/archdischild-2012-302724.0796
Banli, O., H. Altun and A. Oztemel (2005).	"Early start of CAPD with the Seldinger technique."	Peritoneal Dialysis International 25(6): 556-559.
Basile, B., F. De Padova, A. Parisi, A. Montanaro and R. Giordano (2004).	"Routine insertion of permanent peritoneal dialysis catheters in the nephrology ward. The sliding percutaneous technique."	Minerva urologica e nefrologica = The Italian journal of urology and nephrology 56(4): 359-365.
Basile, B., F. De Padova, A. Parisi, A. Montanaro and R. Giordano (2004).	"Routine insertion of permanent peritoneal dialysis catheters in the nephrology ward. The sliding percutaneous technique."	Minerva Urol Nefrol 56(4): 359-365.
Basile, B., F. De Padova, A. Parisi, A. Montanaro and R. Giordano (2004).	"Routine insertion of permanent peritoneal dialysis catheters in the nephrology ward. The sliding percutaneous technique."	Minerva urologica e nefrologica = The Italian journal of urology and nephrology 56(4): 359-365.
Basiliya, K., G. Veldhuijzen, C. Gerges, J. Maubach, U. Will, B. J. Elmunzer, M. W. J. Stommel, R. Akkermans, P. D. Siersema and E.-J. M. van Geenen (2021).	"Endoscopic retrograde pancreatography-guided versus endoscopic ultrasound-guided technique for pancreatic duct cannulation in patients with pancreaticojejunostomy stenosis: a systematic literature review."	Endoscopy 53(03): 266-276.	10.1055/a-1200-0199
Bawazir, O., A. M. Banaja, R. Bawazir and A. O. Bawazir (2022).	"Percutaneous endoscopic gastrostomy in children: A tertiary center experience."	Asian Journal of Endoscopic Surgery 15(3): 524-530.	10.1111/ases.13040
Bayraktar, N. (2023).	"Comparative Analysis of the Association Between Laparoscopic Peritoneal Dialysis Catheter Placement Methods and Anterior Abdominal Wall Complications."	Cyprus Journal of Medical Sciences 8(5): 334-338.	10.4274/cjms.2023.2023-28
Bayraktar, N. (2023).	"Comparative Analysis of the Association Between Laparoscopic Peritoneal Dialysis Catheter Placement Methods and Anterior Abdominal Wall Complications."	Cyprus Journal of Medical Sciences 8(5): 334-338.	10.4274/cjms.2023.2023-28
Bayraktar, N. and F. T. Aki (2023).	"Laparoscopy-assisted peritoneal dialysis catheter placement using a modified minimally invasive approach: A retrospective observational study."	Medicine (United States) 102(43): E35814.	10.1097/MD.0000000000035814
Bayraktar, N. and F. T. Aki (2023).	"Laparoscopy-assisted peritoneal dialysis catheter placement using a modified minimally invasive approach: A retrospective observational study."	Medicine (Baltimore) 102(43): e35814.	10.1097/md.0000000000035814
Bayraktar, N. and F. T. Aki (2023).	"Laparoscopy-assisted peritoneal dialysis catheter placement using a modified minimally invasive approach: A retrospective observational study."	Medicine 102(43).	10.1097/md.0000000000035814
Bee, B. C. and Y. H. Goh (2010).	"Prefascial tunnelling with low malfunction rate in peritoneoscopic placement of tenckhoff catheter."	NDT Plus 3: iii169.
Beer, A. J. C., V. J. Lipscomb, L. Rutherford and K. C. L. Lee (2019).	"Use of subcutaneous ureteral bypass systems as a bridge to definitive ureteral repair in a cat with bilateral ureteral ligation secondary to complicated ovariohysterectomy."	Veterinary Record Case Reports 7(2).	10.1136/vetreccr-2018-000758
Behera, V., G. Shanmugraj, P. Chauhan, A. Mohanty, V. Dhawan and R. Ananthakrishnan (2023).	"MODIFIED TECHNIQUE WITH ' COILIN ' ORIENTATION AND AN 'INVERSE U' SHAPED TUNNEL FOR PERCUTANEOUS INSERTION OF COILED PERITONEAL DIALYSIS CATHETER: a COMPARATIVE NON RANDOMIZED TRIAL."	Indian journal of nephrology 33: S8.
Behera, V., G. Shanmugraj, P. Chauhan, A. Mohanty, V. Dhawan and R. Ananthakrishnan (2023).	"MODIFIED TECHNIQUE WITH ' COILIN ' ORIENTATION AND AN 'INVERSE U' SHAPED TUNNEL FOR PERCUTANEOUS INSERTION OF COILED PERITONEAL DIALYSIS CATHETER: A COMPARATIVE NON RANDOMIZED TRIAL."	Indian Journal of Nephrology 33: S8.
Benoist, S., Y. Panis, V. Pannegeon, P. Soyer, T. Watrin, M. Boudiaf and P. Valleur (2002).	"Can failure of percutaneous drainage of postoperative abdominal abscesses be predicted?"	American Journal of Surgery 184(2): 148-153.	10.1016/s0002-9610(02)00912-1
Berzal Rico, R., P. Hernandez, C. Gonzalez-Garcia, A. Frias Gonzalez, M. Rivero Martinez, L. C. Garcia-Galan, E. Gutierrez, C. Yuste Lozano, E. Merida and P. J. Caro Espada (2023).	"RETURN TO DIALYSIS AFTER KIDNEY TRANSPLANTATION, A REALITY OF TODAY: DESCRIBING OUR EXPERIENCE."	Nephrology Dialysis Transplantation 38: I859-I859.
Bhalla, N. M., T. Drasin, S. Zheng, J. A. Darbinian and P. Dybbro (2016).	"Comparison of Advanced Image-Guided Percutaneous (AIP) versus Advanced Laparoscopic Surgical (ALS) Technique for the Placement of Peritoneal Dialysis (PD) Catheters."	Journal of the American Society of Nephrology 27: 891A.
Bilo, H., L. Coentrao, C. Couchoud, A. Covic, J. De Sutter, C. Drechsler, L. Gnudi, D. Goldsmith, J. Heaf, O. Heimburger, K. J. Jager, H. Nacak, M. Jose Soler, L. Van Huffel, C. Tomson, S. Van Laecke, L. Weekers, A. Wiecek, D. Bolignano, M. Haller, E. Nagler, I. Nistor, S. van der Veer, W. Van Biesen and E. M. S. Team (2015).	"Clinical Practice Guideline on management of patients with diabetes and chronic kidney disease stage 3b or higher (eGFR &lt;45 mL/min)."	Nephrology Dialysis Transplantation 30: 1-142.	10.1093/ndt/gfv100
Bin, C., S. Chengbin, Z. Jianbo, L. Li and H. Lina (2021).	"The study of comparing three different cannula operations for peritoneal dialysis."	Chinese Critical Care Medicine 33(9): 1084-1087.	10.3760/cma.j.cn121430-20210425-00608
Bittinger, L., L. Sterns, E. Lockwood, S. Agarwal, M. Amin, A. Ha, A. Tang, P. Novak and R. Leather (2011).	"Cardiac surgery as a complication of af ablation: How can we avoid “cracking the chest”?"	Heart Rhythm 8(5): S336-S337.	10.1016/j.hrthm.2011.03.030
Boiko, O., G. Mutsinzi, A. Navarro, A. Maldonado, E. Reyes, S. Martin, A. I. Llorente, F. Iliuta, J. Sanz, D. Gonzalez, A. Rodriguez, A. Garcia, I. Olano, J. Padilla, A. Carlevaris, M. Boiko and A. Arruza (2024).	"Complications and outcomes of percutaneous drainage in the treatment of lymphocele after renal transplantation."	European Urology 85: S2002-S2003.	10.1016/S0302-2838(24)01508-2
Borazan, A., M. Comert, B. H. Ucan, F. B. Comert, M. Sert, N. Sekitmez and A. Cesur (2006).	"The comparison in terms of early complications of a new technique and percutaneous method for the placement of CAPD catheters."	Renal Failure 28(1): 37-42.	10.1080/08860220500461237
Borazan, A., M. Comert, B. H. Ucan, F. B. Comert, M. Sert, N. Sekitmez and A. Cesur (2006).	"The comparison in terms of early complications of a new technique and percutaneous method for the placement of CAPD catheters."	Ren Fail 28(1): 37-42.	10.1080/08860220500461237
Borazan, A., M. Comert, B. H. Ucan, F. B. Comert, M. Sert, N. Sekitmez and A. Cesur (2006).	"The comparison in terms of early complications of a new technique and percutaneous method for the placement of CAPD catheters."	Renal Failure 28(1): 37-42.	10.1080/08860220500461237
Boujelbane, L., N. Fu, K. Chapla, D. Melnick, R. R. Redfield, S. Waheed, A. S. Yevzlin, J. I. Shin, B. C. Astor and M. R. Chan (2015).	"Percutaneous versus surgical insertion of PD catheters in dialysis patients: A meta-analysis."	Journal of Vascular Access 16(6): 498-505.	10.5301/jva.5000439
Boujelbane, L., N. Fu, K. Chapla, D. Melnick, R. R. Redfield, S. Waheed, A. S. Yevzlin, J. I. Shin, B. C. Astor and M. R. Chan (2015).	"Percutaneous versus surgical insertion of PD catheters in dialysis patients: a meta-analysis."	J Vasc Access 16(6): 498-505.	10.5301/jva.5000439
Boujelbane, L., N. Fu, K. Chapla, D. Melnick, R. R. Redfield, S. Waheed, A. S. Yevzlin, J.-I. Shin, B. C. Astor and M. R. Chan (2015).	"Percutaneous versus surgical insertion of PD catheters in dialysis patients: a meta-analysis."	Journal of Vascular Access 16(6): 498-505.	10.5301/jva.5000439
Bourquelot, P., F. Raynaud and N. Pirozzi (2003).	"Microsurgery in Children for Creation of Arteriovenous Fistulas in Renal and Non-renal Diseases."	Therapeutic Apheresis 7(6): 498-503.	10.1046/j.1526-0968.2003.00098.x
Bourquelot, P., F. Raynaud and N. Pirozzi (2003).	"Microsurgery in children for creation of arteriovenous fistulas in renal and non-renal diseases."	Ther Apher Dial 7(6): 498-503.	10.1046/j.1526-0968.2003.00098.x
Bourquelot, P., F. Raynaud and N. Pirozzi (2003).	"Microsurgery in children for creation of arteriovenous fistulas in renal and non-renal diseases."	Therapeutic Apheresis and Dialysis 7(6): 498-503.	10.1046/j.1526-0968.2003.00098.x
Boyer, A., M.-A. Jegonday, A. Lanot, M. Ficheux, T. Lobbedez and C. Bechade (2017).	"Percutaneous Ablation for Hepatocellular Carcinoma and Peritoneal Dialysis."	Peritoneal Dialysis International 37(6): 656-+.	10.3747/pdi.2017.00073
Bozicnik, S., A. Diez Recinos, M. C. Moreno Canto, S. Pavlovic and F. Garcia-Munoz Rodrigo (2013).	"Ultrasound-guided suprapubic bladder aspiration increases the success of the technique in infants less than 4 months-old."	Anales De Pediatria 78(5): 321-325.	10.1016/j.anpedi.2012.09.004
Briggs, V., D. Pitcher, F. Braddon, D. Fogarty and M. Wilkie (2013).	"UK Renal Registry 15th Annual Report: Chapter 8 UK Multisite Peritoneal Dialysis Access Catheter Audit for First PD Catheters 2011."	Nephron Clinical Practice 123: 165-181.	10.1159/000353327
Briggs, V. R., R. M. Jacques, J. Fotheringham, A. Andras, M. Campbell and M. E. Wilkie (2017).	"Catheter insertion techniques for improving catheter function and clinical outcomes in peritoneal dialysis patients."	Cochrane Database of Systematic Reviews 2017(1).	10.1002/14651858.CD012478
Briggs, V. R., R. M. Jacques, J. Fotheringham, R. Maheswaran, M. Campbell and M. E. Wilkie (2023).	"Catheter insertion techniques for improving catheter function and clinical outcomes in peritoneal dialysis patients."	Cochrane Database of Systematic Reviews(2).	10.1002/14651858.CD012478.pub2
Briggs, V. R., R. M. Jacques, J. Fotheringham, R. Maheswaran, M. Campbell and M. E. Wilkie (2023).	"Catheter insertion techniques for improving catheter function and clinical outcomes in peritoneal dialysis patients."	Cochrane Database of Systematic Reviews 2023(2).	10.1002/14651858.CD012478.pub2
Briggs, V. R., R. M. Jacques, J. Fotheringham, R. Maheswaran, M. Campbell and M. E. Wilkie (2023).	"Catheter insertion techniques for improving catheter function and clinical outcomes in peritoneal dialysis patients."	Cochrane Database Syst Rev 2(2): Cd012478.	10.1002/14651858.CD012478.pub2
Briggs, V. R., R. M. Jacques, J. Fotheringham, R. Maheswaran, M. Campbell and M. E. Wilkie (2023).	"Catheter insertion techniques for improving catheter function and clinical outcomes in peritoneal dialysis patients."	Cochrane Database of Systematic Reviews(2).	10.1002/14651858.CD012478.pub2
Brownlee, J. and S. Elkhairi (1997).	"Laparoscopic assisted placement of peritoneal dialysis catheter: A preliminary experience."	Clinical Nephrology 47(2): 122-124.
Brownlee, J. and S. Elkhairi (1997).	"Laparoscopic assisted placement of peritoneal dialysis catheter: a preliminary experience."	Clin Nephrol 47(2): 122-124.
Brownlee, J. and S. Elkhairi (1997).	"Laparoscopic assisted placement of peritoneal dialysis catheter: A preliminary experience."	Clinical Nephrology 47(2): 122-124.
Brunk, E. (1985).	"Peritoneoscopic placement of a Tenckhoff catheter for chronic peritoneal dialysis."	Endoscopy 17(5): 186-188.	10.1055/s-2007-1018496
Brunk, E. (1985).	"Peritoneoscopic placement of a Tenckhoff catheter for chronic peritoneal dialysis."	Endoscopy 17(5): 186-188.	10.1055/s-2007-1018496
Brunk, E. (1985).	"PERITONEOSCOPIC PLACEMENT OF A TENCKHOFF CATHETER FOR CHRONIC PERITONEAL-DIALYSIS."	Endoscopy 17(5): 186-188.	10.1055/s-2007-1018496
Bua-Ngam, C., P. Waeosak, B. Wedsart, T. Treesit, O. Chansanti, T. Panpikoon and J. Tapaneeyakorn (2017).	"Predicting factors for failure of percutaneous drainage of postoperative intra-abdominal collection."	Journal of the Medical Association of Thailand 100(1): 111-118.
Bua-ngam, C., P. Waeosak, B. Wedsart, T. Treesit, O. Chansanti, T. Panpikoon and J. Tapaneeyakorn (2017).	"Predicting Factors for Failure of Percutaneous Drainage of Postoperative Intra-Abdominal Collection."	J Med Assoc Thai 100(1): 111-118.
Bua-ngam, C., P. Waeosak, B. Wedsart, T. Treesit, O. Chansanti, T. Panpikoon and J. Tapaneeyakorn (2017).	"Predicting Factors for Failure of Percutaneous Drainage of Postoperative Intra-Abdominal Collection."	Journal of the Medical Association of Thailand = Chotmaihet thangphaet 100(1): 111-118.
Bufalari, A., G. Giustozzi and L. Moggi (1996).	"Postoperative intraabdominal abscesses: Percutaneous versus surgical treatment."	Acta Chirurgica Belgica 96(5): 197-200.
Buffington, M., A. Sequeira, B. Sachdeva and K. Abreo (2012).	"Peritoneal dialysis catheter placement techniques."	Open Urology and Nephrology Journal 5(1): 4-11.	10.2174/1874303X01205010004
Buffington, M., A. Sequeira, B. Sachdeva and K. Abreo (2012).	"Peritoneal dialysis catheter placement techniques."	Open Urology and Nephrology Journal 5(SPEC.ISS.1): 4-11.	10.2174/1874303X01205010004
Burger, H., G. Kootstra, F. Decharro and P. Leffers (1991).	"A SURVEY OF VASCULAR ACCESS FOR HEMODIALYSIS IN THE NETHERLANDS."	Nephrology Dialysis Transplantation 6(1): 5-10.	10.1093/ndt/6.1.5
Burkhart, R., S. Gabale, D. Pineda, P. K. Sauter, E. L. Rosato, L. Koniaris, H. Lavu, E. P. Kennedy, C. J. Yeo and J. M. Winter (2012).	"Hepaticojejunostomy Leaks Following Pancreaticoduodenectomy: A Closer Look at a Rare Complication."	Gastroenterology 142(5): S1099-S1099.
Cala, Z., D. Velnic, Z. Perko, V. VarlajKnobloch, S. Cala and N. Jankovic (1997). Insertion of peritoneal dialysis catheter in combination with laparoscopic operations. 5th Annual Congress of the European-Association-for-Endoscopic-Surgery / 3rd Asian-Pacific Congress of Endoscopic Surgery, Istanbul, Turkey.
Campos, R. P., D. C. Chula and M. C. Riella (2009). Complications of the Peritoneal Access and Their Management. Peritoneal Dialysis - from Basic Concepts to Clinical Excellence. C. Ronco, C. Crepaldi and D. N. Cruz. 163: 183-197.
Carrillo, S. A., M. M. Ghersi and S. W. Unger (2007).	"Laparoscopic-assisted peritoneal dialysis catheter placement: a microinvasive technique."	Surgical Endoscopy and Other Interventional Techniques 21(5): 825-829.	10.1007/s00464-006-9148-x
Cavagnoli, R., W. Mosaner, A. Ferri, F. Puflea and E. Polati (2022).	"Neuraxial and ultrasound-guided loco-regional anesthesia in a patient with implanted deep brain stimulator."	Signa Vitae 18(6): 120.	10.22514/sv.2022.066
Çevikkalp, E., K. Erbüyün, S. C. Erbüyün and G. Ok (2018).	"Ultrasound guided transversus abdominis plane block: Postoperative analgesia in children with spinal dysraphism."	Saudi Medical Journal 39(1): 92-96.	10.15537/smj.2018.1.20943
Chavez, H. E. (2022).	"Percutaneous vs. Surgical Catheter Placement in Subjects With ESKD Referred Late to Start of Peritoneal Dialysis."	Journal of the American Society of Nephrology 33: 469.
Chavez-Chavez, H. E., E. N. Hernandez-Paredes, G. Cojuc-Konigsberg, C. Vargas-Rodriguez, L. M. Diaz-Canchola, O. Vergara-Zavala, A. Fernandez-Venegas, N. S. Acevedo-Juarez, R. Correa-Rotter and J. C. Ramirez-Sandoval (2023).	"Optimizing peritoneal dialysis initiation: A comparative cohort study of catheter placement methods for shortening break-in periods."	Therapeutic Apheresis and Dialysis 27(5): 909-917.	10.1111/1744-9987.14000
Chavez-Iniguez, J. S., P. Maggiani-Aguilera, J. A. Cruz-Ramos, G. Navarro-Blackaller, V. H. Luquin-Arellano, E. Nungaray-Pacheco, F. Munoz-Garibi, M. D. L. L. Alcantar-Vallin, K. Renoirte-Lopez, J. G. Raimann and G. Garcia-Garcia (2021).	"Rectus abdominis muscle thickness as a predictor of peritoneal catheter dysfunction in emergency-start peritoneal dialysis patients."	Clinical Nephrology 96(1): 29-35.	10.5414/cn110075
Chen, B., C. Sun, J. Zhou, L. Li and L. Han (2021).	"The study of comparing three different cannula operations for peritoneal dialysis."	Zhonghua wei zhong bing ji jiu yi xue 33(9): 1084-1087.	10.3760/cma.j.cn121430-20210425-00608
Chen, B., C. Sun, J. Zhou, L. Li and L. Han (2021).	"[The study of comparing three different cannula operations for peritoneal dialysis]."	Zhonghua Wei Zhong Bing Ji Jiu Yi Xue 33(9): 1084-1087.	10.3760/cma.j.cn121430-20210425-00608
Chetter, I. C. (2009).	"A prospective randomized controlled trial of local anaesthetic percutaneous insertion versus general anaesthetic open surgical placement of continuous peritoneal dialysis catheters in a university teaching hospital."	Clinicaltrials.gov/ct2/show/nct01023191.
Chiu, C. K., M. G. Karmakar, H. K. Yang, M. C. DaSilva and R. G. Karanfilian (1996).	"Laparoscopic management of peritonitis in the setting of an infected Tenckhoff catheter: A case report and description of technique."	Journal of the American College of Surgeons 183(6): 640-642.
Chuah, S.-K., T.-H. Hu, K.-L. Wu, C.-M. Kuo, T.-V. Fong, C.-M. Lee and C.-S. Changchien (2008).	"Endoscope-guided pneumatic dilatation of esophageal achalasia without fluoroscopy is another safe and effective treatment option: A report of Taiwan."	Surgical Laparoscopy Endoscopy & Percutaneous Techniques 18(1): 8-12.	10.1097/SLE.0b013e31815c1ba2
Chula, D. C., R. P. Campos, M. T. de Alcantara, M. C. Riella and M. M. do Nascimento (2014).	"Percutaneous and Surgical Insertion of Peritoneal Catheter in Patients Starting in Chronic Dialysis Therapy: A Comparative Study."	Seminars in Dialysis 27(3): E32-E37.	10.1111/sdi.12147
Chula, D. C., R. P. Campos, M. T. de Alcântara, M. C. Riella and M. M. do Nascimento (2014).	"Percutaneous and surgical insertion of peritoneal catheter in patients starting in chronic dialysis therapy: a comparative study."	Seminars in dialysis 27(3): E32-E37.	10.1111/sdi.12147
Chula, D. C., R. P. Campos, M. T. de Alcântara, M. C. Riella and M. M. do Nascimento (2014).	"Percutaneous and surgical insertion of peritoneal catheter in patients starting in chronic dialysis therapy: a comparative study."	Semin Dial 27(3): E32-37.	10.1111/sdi.12147
Chula, D. C., M. C. Riella, R. P. Franco, M. T. de Alcantara, R. P. Campos, G. M. Gordon, P. E. Rokukawa and M. M. do Nascimento (2024).	"Minimally invasive peritoneal access: A new approach of catheter placement for peritoneal dialysis."	Journal of Vascular Access 25(2): 557-565.	10.1177/11297298221127756
Civardi, G., C. Filice, M. Caremani and A. Giorgio (1992).	"Hepatic abscesses in immunocompromised patients: Ultrasonically guided percutaneous drainage."	Gastrointestinal Radiology 17(2): 175-178.
Civardi, G., C. Filice, M. Caremani and A. Giorgio (1992).	"Hepatic abscesses in immunocompromised patients: ultrasonically guided percutaneous drainage."	Gastrointest Radiol 17(2): 175-178.	10.1007/bf01888540
Civardi, G., C. Filice, M. Caremani and A. Giorgio (1992).	"HEPATIC-ABSCESSES IN IMMUNOCOMPROMISED PATIENTS - ULTRASONICALLY GUIDED PERCUTANEOUS DRAINAGE."	Gastrointestinal Radiology 17(2): 175-178.	10.1007/bf01888540
Civardi, G., C. Filice, M. Caremani, A. Giorgio, D. Vallisa, R. Berté and L. Cavanna (1998).	"Clinical efficacy of ultrasound guided percutaneous drainage of abscesses in patients with leukaemia and lymphoma."	European Journal of Cancer 34(4): 580-583.	10.1016/s0959-8049(97)10032-6
Claeys, M. J., M. G. Van der Planken, J. M. Bosmans, J. J. Michiels, F. Vertessen, P. Van Der Goten, F. L. Wuyts and C. J. Vrints (2005).	"Does pre-treatment with aspirin and loading dose clopidogrel obviate the need for glycoprotein IIb/IIIa antagonists during elective coronary stenting? A focus on peri-procedural myonecrosis."	European heart journal 26(6): 567‐575.	10.1093/eurheartj/ehi071
Clark, D. (2023). Fluoroscopic Guided Peritoneal Dialysis Catheter Placement: An Analysis of Pelvic Catheter Positioning and Early Catheter Flow Dysfunction.
Clark, D., M. Kutky, K. K. Tennankore and A. Jain (2020).	"Fluoroscopic-guided peritoneal catheter insertion: Radiology anthropometric analysis for determining optimal catheter position."	Journal of the American Society of Nephrology 31: 427.
Clark, R., S. Ahmed, J. Andrews and S. Srivastava (2021).	"A dedicated interventional nephrology service leads to better renal service provision."	Nephrology Dialysis Transplantation 36(SUPPL 1): i434.	10.1093/ndt/gfab103.009
Clark, R., C. Brocklehurst, S. Pickles, R. Gisby, C. Forster and S. Ahmed (2017).	"Buried peritoneal dialysis catheter inserted percutaneously using seldinger technique with fluoroscopy-the best of all worlds?"	Peritoneal Dialysis International 37(SUPPL 1): S3.	10.1177/08968608170370S101
Colella, D. M., J. Salhab, D. Gomez, S. Sharma, N. Patel, G. Michel and J. Sobrado (2016).	"The first documented case of percutaneous endoscopic gastrostomy tube displacement due to omental transversion and sigmoid volvulus."	American Journal of Gastroenterology 111: S715.	10.1038/ajg.2016.367
Copley, J. B., J. S. Lindberg, S. N. Back and N. P. Tapia (1996).	"Peritoneoscopic placement of swan neck peritoneal dialysis catheters."	Peritoneal Dialysis International 16(SUPPL. 1): S330-S332.	10.1177/089686089601601s63
Copley, J. B., J. S. Lindberg, S. N. Back and N. P. Tapia (1996).	"Peritoneoscopic placement of Swan neck peritoneal dialysis catheters."	Perit Dial Int 16 Suppl 1: S330-332.
Copley, J. B., J. S. Lindberg, S. N. Back and N. P. Tapia (1996).	"Peritoneoscopic placement of Swan neck peritoneal dialysis catheters."	Peritoneal dialysis international : journal of the International Society for Peritoneal Dialysis 16 Suppl 1: S330-332.
Copley, J. B., J. S. Lindberg, N. P. Tapia, S. N. Back and P. A. Snyder (1994).	"Peritoneoscopic placement of swan neck peritoneal dialysis catheters [7]."	Peritoneal Dialysis International 14(3): 295-296.	10.1177/089686089401400327
Copley, J. B., J. S. Lindberg, N. P. Tapia, S. N. Back and P. A. Snyder (1994).	"PERITONEOSCOPIC PLACEMENT OF SWAN NECK PERITONEAL-DIALYSIS CATHETERS."	Peritoneal Dialysis International 14(3): 295-296.
Corcos, A. C. and H. F. Sherman (2001).	"Percutaneous treatment of secondary abdominal compartment syndrome."	Journal of Trauma-Injury Infection and Critical Care 51(6): 1062-1064.	10.1097/00005373-200112000-00006
Corr, M., C. Hunter, D. Conroy, D. McGrogan, D. Fogarty and S. O'Neill (2023).	"A Service Reconfiguration Bundle for Expanding Access to Peritoneal Dialysis Including for Older Frailer Patients."	Healthcare (Basel) 11(11).	10.3390/healthcare11111654
Corr, M., C. Hunter, D. Conroy, D. McGrogan, D. Fogarty and S. O'Neill (2023).	"A Service Reconfiguration Bundle for Expanding Access to Peritoneal Dialysis Including for Older Frailer Patients."	Healthcare 11(11).	10.3390/healthcare11111654
Côté, G., Y. Begin, M. Rousseau-Gagnon, M. Agharazii and F. Mac-Way (2018).	"Clinical outcomes associated with peritoneal dialysis catheter placement by interventional radiology."	Journal of the American Society of Nephrology 29: 593.
Crabtree, J. H. (2008).	"Fluoroscopic placement of peritoneal dialysis catheters: A harvest of the low-hanging fruits."	Peritoneal Dialysis International 28(2): 134-137.	10.1177/089686080802800207
Crabtree, J. H. (2008).	"Fluoroscopic placement of peritoneal dialysis catheters: A harvest of the low-hanging fruits."	Peritoneal Dialysis International 28(2): 134-137.
Crabtree, J. H. (2009).	"THE USE OF THE LAPAROSCOPE FOR DIALYSIS CATHETER IMPLANTATION: VALUABLE CARRY-ON OR EXCESS BAGGAGE?"	Peritoneal Dialysis International 29(4): 394-406.
Crabtree, J. H. and K.-M. Chow (2017).	"Peritoneal Dialysis Catheter Insertion."	Seminars in Nephrology 37(1): 17-29.	10.1016/j.semnephrol.2016.10.004
Crabtree, J. H. and K. M. Chow (2017).	"Peritoneal Dialysis Catheter Insertion."	Seminars in Nephrology 37(1): 17-29.	10.1016/j.semnephrol.2016.10.004
Crabtree, J. H. and K. M. Chow (2017).	"Peritoneal Dialysis Catheter Insertion."	Semin Nephrol 37(1): 17-29.	10.1016/j.semnephrol.2016.10.004
Crabtree, J. H. and P. B. Hathaway (2022).	"Patient Selection and Planning for Image-Guided Peritoneal Dialysis Catheter Placement."	Seminars in Interventional Radiology 39(01): 32-39.	10.1055/s-0041-1741078
Cronen, P. W., J. P. Moss and T. Simpson (1985).	"Tenckhoff catheter placement: Surgical aspects."	American Surgeon 51(11): 627-629.
Cronen, P. W., J. P. Moss, T. Simpson, M. Rao and L. Cowles (1985).	"TENCKHOFF CATHETER PLACEMENT - SURGICAL ASPECTS."	American Surgeon 51(11): 627-629.
Cronen, P. W., J. P. Moss, T. Simpson, M. Rao and L. Cowles (1985).	"Tenckhoff catheter placement: surgical aspects."	Am Surg 51(11): 627-629.
Cruz, C. (1988).	"The peritoneoscopic implantation of a polyurethane percutaneous access device for peritoneal dialysis. Preliminary experience."	ASAIO transactions 34(4): 941-944.
Cruz, C. and M. D. Faber (1989). PERITONEOSCOPIC IMPLANTATION OF CATHETERS FOR PERITONEAL-DIALYSIS - EFFECT ON FUNCTIONAL SURVIVAL AND INCIDENCE OF TUNNEL INFECTION. 2nd European Symp on Peritoneal Dialysis, Alicante, Spain.
Cruz, C. and M. D. Faber (1991).	"Peritoneoscopic implantation of catheters for peritoneal dialysis: effect on functional survival and incidence of tunnel infection."	Contributions to nephrology 89: 35-39.
Cullis, B., A. Al-Hwiesh, K. Kilonzo, M. McCulloch, A. Niang, P. Nourse, W. Parapiboon, D. Ponce and F. O. Finkelstein (2021).	"ISPD guidelines for peritoneal dialysis in acute kidney injury: 2020 update (adults)."	Peritoneal Dialysis International 41(1): 15-31.	10.1177/0896860820970834
D'Agostino, H., A. H. Jahromi, E. Jafarimehr, P. Johnson, A. Fazili, Q. Chu, H. Shokouh-Amiri and G. Zibari (2012).	"A strategy and guidelines proposal for effective percutaneous drainage of pancreatic collections: Results on 121 patients."	HPB 14: 86-87.	10.1111/j.1477-2574.2012.00510.x
Dai, W., Y. Lu, J. Liu, L. Tang, B. Mei and X. Liu (2018).	"Ultrasound-guided left lateral transversus abdominis plane block combined with rectus sheath block in peritoneal dialysis catheter placement."	Journal of Anesthesia 32(4): 645-648.	10.1007/s00540-018-2528-2
Dai, W., Y. Lu, J. Liu, L. Tang, B. Mei and X. Liu (2018).	"Ultrasound-guided left lateral transversus abdominis plane block combined with rectus sheath block in peritoneal dialysis catheter placement."	J Anesth 32(4): 645-648.	10.1007/s00540-018-2528-2
Dai, W., Y. Lu, J. Liu, L. Tang, B. Mei and X. Liu (2018).	"Ultrasound-guided left lateral transversus abdominis plane block combined with rectus sheath block in peritoneal dialysis catheter placement."	Journal of Anesthesia 32(4): 645-648.	10.1007/s00540-018-2528-2
Daschner, M., S. Gfrörer, Z. Zachariou, O. Mehls and F. Schaefer (2002).	"Laparoscopic Tenckhoff catheter implantation in children."	Peritoneal dialysis international 22(1): 22‐26.
Daschner, M., S. Gfrörer, Z. Zachariou, O. Mehls and F. Schaefer (2002).	"Laparoscopic Tenckhoff catheter implantation in children."	Peritoneal Dialysis International 22(1): 22-26.	10.1177/089686080202200104
Daschner, M., S. Gfrörer, Z. Zachariou, O. Mehls and F. Schaefer (2002).	"Laparoscopic Tenckhoff catheter implantation in children."	Perit Dial Int 22(1): 22-26.
Daschner, M., S. Gfrörer, Z. Zachariou, O. Mehls and F. Schaefer (2002).	"Laparoscopic Tenckhoff catheter implantation in children."	Peritoneal Dialysis International 22(1): 22-26.
Davis, W. T., L. A. Dageforde and D. E. Moore (2014).	"Laparoscopic <i>versus</i> open peritoneal dialysis catheter insertion cost analysis."	Journal of Surgical Research 187(1): 182-188.	10.1016/j.jss.2013.09.041
Davis, W. T., L. A. Dageforde and D. E. Moore (2014).	"Laparoscopic versus open peritoneal dialysis catheter insertion cost analysis."	Journal of Surgical Research 187(1): 182-188.	10.1016/j.jss.2013.09.041
Davis, W. T., L. A. Dageforde and D. E. Moore (2014).	"Laparoscopic versus open peritoneal dialysis catheter insertion cost analysis."	J Surg Res 187(1): 182-188.	10.1016/j.jss.2013.09.041
De Baère, T. (2013).	"Intra-arterial chemotherapy."	CardioVascular and Interventional Radiology 36: S176.
De Boo, D. W., N. Mott, P. Tregaskis, T. Quach, S. Menahem, R. G. Walker and J. Koukounaras (2015).	"11 Percutaneous insertion of peritoneal dialysis catheters using ultrasound and fluoroscopic guidance: A single centre experience and review of literature."	Journal of Medical Imaging and Radiation Oncology 59(6): 662-667.	10.1111/1754-9485.12331
De Boo, D. W., N. Mott, P. Tregaskis, T. Quach, S. Menahem, R. G. Walker and J. Koukounaras (2015).	"Percutaneous insertion of peritoneal dialysis catheters using ultrasound and fluoroscopic guidance: A single centre experience and review of literature."	Journal of Medical Imaging and Radiation Oncology 59(6): 662-667.	10.1111/1754-9485.12331
De Boo, D. W., N. Mott, P. Tregaskis, T. Quach, S. Menahem, R. G. Walker and J. Koukounaras (2015).	"Percutaneous insertion of peritoneal dialysis catheters using ultrasound and fluoroscopic guidance: A single centre experience and review of literature."	J Med Imaging Radiat Oncol 59(6): 662-667.	10.1111/1754-9485.12331
Debney, M. T., F. S. Ng, A. R. Lyon and N. S. Peters (2013).	"Characterising the structural and electrical remodelling post infarction-reperfusion in a small animal model of clinical practice."	Europace 15: iv31.	10.1093/europace/eut320
Debruijne, J. J., J. J. G. Offerman, H. J. G. Bilo and M. L. Cardozo (1995).	"IMPLANTATION OF CAPD-CATHETERS BY A SELDINGER PERCUTANEOUS TECHNIQUE (SPT)."	Journal of the American Society of Nephrology 6(3): 508-508.
Defijter, C. W. H., P. L. Oe, A. R. A. Dijkema, B. J. Dwars, G. A. Vos, P. M. Terwee, J. Vandermeulen and A. J. M. Donker (1990). PERITONEAL-DIALYSIS CATHETERS - PERITONEOSCOPIC INSERTION VERSUS THE STANDARD SURGICAL-PROCEDURE. 5th Congress of the International Soc for Peritoneal Dialysis, Kyoto, Japan.
Delavallee, M., J. Delaunois, J. Ruwet, A. Jeanjean and C. Raftopoulos (2016).	"STN DBS for Parkinson's disease: results from a series of ten consecutive patients implanted under general anaesthesia with intraoperative use of 3D fluoroscopy to control lead placement."	Acta Neurochirurgica 158(9): 1783-1788.	10.1007/s00701-016-2889-y
Delavallée, M., J. Delaunois, J. Ruwet, A. Jeanjean and C. Raftopoulos (2016).	"STN DBS for Parkinson’s disease: results from a series of ten consecutive patients implanted under general anaesthesia with intraoperative use of 3D fluoroscopy to control lead placement."	Acta Neurochirurgica 158(9): 1783-1788.	10.1007/s00701-016-2889-y
Delavallée, M., J. Delaunois, J. Ruwet, A. Jeanjean and C. Raftopoulos (2016).	"STN DBS for Parkinson's disease: results from a series of ten consecutive patients implanted under general anaesthesia with intraoperative use of 3D fluoroscopy to control lead placement."	Acta Neurochir (Wien) 158(9): 1783-1788.	10.1007/s00701-016-2889-y
Deutsch, H. L. Drainage device for e.g. biliary tube, has drain comprising proximal end, distal end and central lumen, and occlusion removing structure within lumen of drain, where proximal end of drain comprises adaptor, Catheter Exchange Inc.
Dinç, H., A. Ahmetoglu, S. Baykal, A. Sari, Ö. Sayil and H. R. Gümele (2002).	"Image-guided percutaneous drainage of tuberculous iliopsoas and spondylodiskitic abscesses:: Midterm results."	Radiology 225(2): 353-358.	10.1148/radiol.2252011443
Do Nascimento Marcelo, M., C. Domingos, C. Rodrigo and R. Miguel (2009).	"Comparative study for PD catheter implant by percutaneous techinique, guideded by radioscopy and by surgical traditional approach."	Blood Purification 28(4): 322.	10.1159/000235632
Dogra, P. M. and P. S. Chauhan (2018).	"Laparoscopic CAPD insertion by nephrologist: Outcome analysis."	Indian Journal of Nephrology 28(7): S40.
Dogra, P. M., A. K. Hooda, G. Shanmugraj and S. Kumar (2018).	"Peritoneal Dialysis Catheter Insertion by Surgical Minilaparotomy: Outcome Analysis between Nephrologist and Surgeon."	Indian journal of nephrology 28(4): 265-272.	10.4103/ijn.IJN_281_17
Dogra, P. M., A. K. Hooda, G. Shanmugraj and S. K. Pramanik (2018).	"Continuous ambulatory peritoneal dialysis catheter insertion technique: A comparative study of percutaneous versus surgical insertion."	Indian Journal of Nephrology 28(4): 291-297.	10.4103/ijn.IJN_144_17
Dogra, P. M., A. K. Hooda, G. Shanmugraj and S. K. Pramanik (2018).	"Continuous Ambulatory Peritoneal Dialysis Catheter Insertion Technique: A Comparative Study of Percutaneous versus Surgical Insertion."	Indian J Nephrol 28(4): 291-297.	10.4103/ijn.IJN_144_17
Dogra, P. M., A. K. Hooda, G. Shanmugraj and S. K. Pramanik (2018).	"Continuous Ambulatory Peritoneal Dialysis Catheter Insertion Technique: A Comparative Study of Percutaneous versus Surgical Insertion."	Indian journal of nephrology 28(4): 291-297.	10.4103/ijn.IJN_144_17
Dogra, P. M., R. Nair, A. Hooda, A. Jairam, P. Chauhan, A. Katyal, V. Sood and V. Singh (2022).	"CAPD CATHETER INSERTION BY SURGICAL MINILAPAROTOMY: EVALUATION OF IMPACT OF ANTERIOR RECTUS SHEATH TUNNELING ON COMPLICATIONS AND CATHETER SURVIVAL AT ONE YEAR."	Indian Journal of Nephrology 32(7): S11-S12.	10.4103/0971-4065.362543
Dogra, P. M., R. K. Nair, V. Sood, B. Datt, A. Katyal, A. Jairam, A. Hooda, S. Mendonca, D. Mukherjee, P. Chauhan and et al. (2022).	"Pneumoperitoneum needle vs. introducer needle: comparison of complications and short-term outcomes in percutaneously inserted peritoneal dialysis catheters in naïve abdomens."	Therapeutic apheresis and dialysis 26(1): 212‐219.	10.1111/1744-9987.13688
Dogra, P. M., R. K. Nair, V. Sood, B. Datt, A. Katyal, A. Jairam, A. Hooda, S. Mendonca, D. Mukherjee, P. Chauhan and T. Murari (2022).	"Pneumoperitoneum needle vs. introducer needle: Comparison of complications and short-term outcomes in percutaneously inserted peritoneal dialysis catheters in naive abdomens."	Therapeutic Apheresis and Dialysis 26(1): 212-219.	10.1111/1744-9987.13688
Dorman, R. M., L. A. Benedict, J. Sujka, J. Sobrino, C. Dekonenko, W. Andrews, B. Warady, T. A. Oyetunji and R. J. Hendrickson (2019).	"Safety of Laparoscopic Gastrostomy in Children Receiving Peritoneal Dialysis."	Journal of Surgical Research 244: 460-467.	10.1016/j.jss.2019.06.090
Dorman, R. M., L. A. Benedict, J. Sujka, J. Sobrino, C. Dekonenko, W. Andrews, B. Warady, T. A. Oyetunji and R. J. Hendrickson (2019).	"Safety of Laparoscopic Gastrostomy in Children Receiving Peritoneal Dialysis."	J Surg Res 244: 460-467.	10.1016/j.jss.2019.06.090
Dorman, R. M., L. A. Benedict, J. Sujka, J. Sobrino, C. Dekonenko, W. Andrews, B. Warady, T. A. Oyetunji and R. J. Hendrickson (2019).	"Safety of Laparoscopic Gastrostomy in Children Receiving Peritoneal Dialysis."	Journal of Surgical Research 244: 460-467.	10.1016/j.jss.2019.06.090
Draganic, B., A. James, M. Booth and J. S. Gani (1998).	"Comparative experience of a simple technique for laparoscopic chronic ambulatory peritoneal dialysis catheter placement."	Australian and New Zealand Journal of Surgery 68(10): 735-739.	10.1111/j.1445-2197.1998.tb04662.x
Dupont, J., Y. Bégin, M. Rousseau-Gagnon, G. Garneau and F. MacWay (2017).	"Clinical outcomes associated with peritoneal dialysis catheter placement by interventional radiology in a tertiary center."	Peritoneal Dialysis International 37(SUPPL 1): S3.	10.1177/08968608170370S101
Eklund, B., P. H. Groop, L. Halme, E. Honkanen and A. R. Kala (1998).	"Peritoneal dialysis access: A comparison of peritoneoscopic and surgical insertion techniques."	Scandinavian Journal of Urology and Nephrology 32(6): 405-408.	10.1080/003655998750015197
Eklund, B., P. H. Groop, L. Halme, E. Honkanen and A. R. Kala (1998).	"Peritoneal dialysis access: a comparison of peritoneoscopic and surgical insertion techniques."	Scand J Urol Nephrol 32(6): 405-408.	10.1080/003655998750015197
Eklund, B., P. H. Groop, L. Halme, E. Honkanen and A. R. Kala (1998).	"Peritoneal dialysis access: A comparison of peritoneoscopic and surgical insertion techniques."	Scandinavian Journal of Urology and Nephrology 32(6): 405-408.
El Khudari, H., A. K. Abdel-Aal, M. Abaza, S. E. Almehmi, B. Sachdeva and A. Almehmi (2022).	"Peritoneal Dialysis Catheter Placement: Percutaneous and Peritoneoscopic Techniques."	Seminars in Interventional Radiology 39(01): 23-31.	10.1055/s-0041-1740940
Elhassan, E. and I. Teitelbaum (2012). Time between peritoneal dialysis catheter insertion and use. 178: 228-231.
Elhassan, E. and I. Teitelbaum (2012).	"Time between peritoneal dialysis catheter insertion and use."	Contrib Nephrol 178: 228-231.	10.1159/000337883
Elhassan, E. and I. Teitelbaum (2012). Time between Peritoneal Dialysis Catheter Insertion and Use. Peritoneal Dialysis - State-of-the-Art 2012. C. Ronco, M. H. Rosner and C. Crepaldi. 178: 228-231.
Elias, E. J., S. Varughese and V. Agrawal (2019).	"Blind bedside percutaneous peritoneal dialysis catheter placement in a patient with a permanent suprapubic bladder catheter in situ: A novel idea."	Indian Journal of Nephrology 29(7): S81.
Ellis, R. J., D. B. Sodee, J. P. Spirnak, K. H. Dinchman, A. W. O'Leary, M. A. Samuels, M. I. Resnick and T. J. Kinsella (2000).	"Feasibility and acute toxicities of radioimmunoguided prostate brachytherapy."	International Journal of Radiation Oncology Biology Physics 48(3): 683-687.	10.1016/s0360-3016(00)00646-5
Emir, H., G. Topuzlu Tekant, E. Yesildag, S. Caliskan, L. Sever, N. S. Y. Soylet, C. Buyukunal and N. Danismend (2000).	"Laparoscopic placement of Tenckhoff peritoneal dialysis catheter in children: Preliminary report."	Pediatrik Cerrahi Dergisi 14(1): 20-24.
Entabi, F. (2020).	"A novel and better method for blind percutaneous peritoneal dialysis catheter insertion (PDC) at the office."	Journal of Vascular Access 21(2): NP6.	10.1177/1129729819871384
Esagian, S. M., G. A. Sideris, M. Bishawi, I. A. Ziogas, R. W. Lehrich, J. P. Middleton, P. V. Suhocki, T. N. Pappas and K. P. Economopoulos (2021).	"Surgical versus percutaneous catheter placement for peritoneal dialysis: an updated systematic review and meta-analysis."	Journal of Nephrology 34(5): 1681-1696.	10.1007/s40620-020-00896-w
Esagian, S. M., G. A. Sideris, M. Bishawi, I. A. Ziogas, R. W. Lehrich, J. P. Middleton, P. V. Suhocki, T. N. Pappas and K. P. Economopoulos (2021).	"Surgical versus percutaneous catheter placement for peritoneal dialysis: an updated systematic review and meta-analysis."	J Nephrol 34(5): 1681-1696.	10.1007/s40620-020-00896-w
Esagian, S. M., G. A. Sideris, M. Bishawi, I. A. Ziogas, R. W. Lehrich, J. P. Middleton, P. V. Suhocki, T. N. Pappas and K. P. Economopoulos (2021).	"Surgical versus percutaneous catheter placement for peritoneal dialysis: an updated systematic review and meta-analysis."	Journal of Nephrology 34(5): 1681-1696.	10.1007/s40620-020-00896-w
Euctr, E. S. (2012).	"Systemic Chemotherapy With or Without Intraperitoneal Chemohyperthermia in Treating Patients Undergoing Surgery for Peritoneal Carcinomatosis From Colorectal Cancer."	https://trialsearch.who.int/Trial2.aspx?TrialID=EUCTR2006-006175-20-ES.
Euthimiadou, A., E. Thodis, P. Passadakis, D. Tsalikis, G. Kaisas and V. Vargemezis (1999). Nonsurgical implantation of Tenckhoff peritoneal catheters in patients on continuous ambulatory peritoneal dialysis. 19th Annual Conference on Peritoneal Dialysis, Charlotte, Nc.
Fadhlina, N. Z., A. W. Zaimi, W. Z. Haikal Hafiz, F. H. Ibrahim, T. S. Lim and B. L. Goh (2010).	"Advantages of peritoneoscope in tenckhoff insertion in determining the accurate position of catheter and three-month catheter outcome in hospital serdang."	Peritoneal Dialysis International 30: S114.
Fati, F., R. Pulvirenti, G. Longo, L. M. Antoniello, E. Zambaiti and P. Gamba (2024).	"Percutaneous endoscopic gastrostomy in children receiving peritoneal dialysis: A tertiary centre long-term experience and literature review."	Peritoneal Dialysis International.	10.1177/08968608231223812
Fayazzadeh, H., M. Del Pilar Bayona-Molano, P. Chahal and K. M. El-Hayek (2019).	"Multidisciplinary management of complicated hepaticojejunostomy stricture: A case report."	Digestive Disease Interventions 3(SUPPL 1).	10.1055/s-0039-1689050
Felder, S. I., G. Barmparas, Z. Murrell and P. Fleshner (2014).	"Risk factors for failure of percutaneous drainage and need for reoperation following symptomatic gastrointestinal anastomotic leak."	American Journal of Surgery 208(1): 58-64.	10.1016/j.amjsurg.2013.08.050
Fichtner, S., G. Hessling, S. Ammar, T. Reents, H. L. Estner, C. Jilek, S. Kathan, M. Büchner, R. Dillier and I. Deisenhofer (2013).	"A prospective randomized study comparing isolation of the arrhythmogenic vein versus all veins in paroxysmal atrial fibrillation."	Clinical cardiology 36(7): 422‐426.	10.1002/clc.22132
Fichtner, S., G. Hessling, S. Ammar, T. Reents, H. L. Estner, C. Jilek, S. Kathan, M. Buechner, R. Dillier and I. Deisenhofer (2013).	"A Prospective Randomized Study Comparing Isolation of the Arrhythmogenic Vein Versus All Veins in Paroxysmal Atrial Fibrillation."	Clinical Cardiology 36(7): 422-426.	10.1002/clc.22132
Flores, B. C., R. M. Novales, O. H. Sánchez Vázquez, A. G. Rivera, E. P. Camacho Murillo, N. E. Antonio Villa, J. B. Juarez, E. M. Ramirez, M. S. Ramirez, C. Hannesian de la Garza, J. L. Hernandez Carstillo, H. A. Alvarez, I. Z. Quiroz, L. C. Carballo and B. M. González (2024).	"WCN24-1649 PERITONEAL DIALYSIS CATHETER INSERTION: MASTERING THE ART IN NEPHROLOGY PRACTICE. ARE THERE DIFFERENCES IN CATHETER PLACEMENT BETWEEN NEPHROLOGISTS AND SURGEONS?"	Kidney International Reports 9(4): S596.	10.1016/j.ekir.2024.02.1249
Fourtounas, C., P. Dousdampanis, A. Hardalias, K. Trigka and J. G. Vlachojannis (2011).	"Peritoneoscopic insertion of peritoneal dialysis catheters by nephrologists. A single centre preliminary experience."	Hippokratia 15(SUPPL. 2): 27-29.
Fourtounas, C., P. Dousdampanis, A. Hardalias, K. Trigka and J. G. Vlachojannis (2011).	"Peritoneoscopic insertion of peritoneal dialysis catheters by nephrologists. A single centre preliminary experience."	Hippokratia 15: 27-29.
Fourtounas, C., P. Dousdampanis, A. Hardalias and J. G. Vlachojannis (2009).	"Peritoneoscopic reinsertion of a peritoneal dialysis catheter after fungal peritonitis: The advantage of visual information."	Peritoneal Dialysis International 29(5): 580-581.	10.1177/089686080902900518
Fourtounas, C., P. Dousdampanis, A. Hardalias and J. G. Vlachojannis (2009).	"Peritoneoscopic Reinsertion of a Peritoneal Dialysis Catheter After Fungal Peritonitis: the Advantage of Visual Information."	Peritoneal Dialysis International 29(5): 580-581.
Fourtounas, C., I. Maroulis, D. Goumenos, D. Karavias and J. Vlachojannis (2010).	"Salvage of a totally occluded peritoneal dialysis catheter by laparoscopic surgery."	American Journal of Kidney Diseases 55(4): A55.	10.1053/j.ajkd.2010.02.101
Freeman, A. J., M. Gallagher, A. Gray-Weale, E. Lippey and P. Thursby (2008).	"Surgical practice to reduce dialysis access insufficiency."	ANZ Journal of Surgery 78(5): 377-382.	10.1111/j.1445-2197.2008.04481.x
Freeman, A. J., M. Gallagher, A. Gray-Weale, E. Lippey and P. Thursby (2008).	"Surgical practice to reduce dialysis access insufficiency."	ANZ J Surg 78(5): 377-382.	10.1111/j.1445-2197.2008.04481.x
Freeman, A. J., M. Gallagher, A. Gray-Weale, E. Lippey and P. Thursby (2008).	"Surgical practice to reduce dialysis access insufficiency."	Anz Journal of Surgery 78(5): 377-382.	10.1111/j.1445-2197.2008.04481.x
Fukui, M., K. Maeda, K. Sakamoto, C. Hamada and Y. Tomino (1999).	"Laparoscopic manipulation for outflow failure of peritoneal dialysis catheter."	Nephron 83(4): 369-369.	10.1159/000045434
Fukumoto, T., N. Kusunoki, M. Kido, S. Tuchida, M. Takahashi, M. Tanaka, D. Tsugawa, M. Chuma, K. Fukushima, T. Urade and Y. Ku (2011).	"Percutaneous isolated hepatic perfusion (PIHP) for advanced hepatocellular carcinoma: Two decades experience of kobe program."	Hepatology 54: 1385A-1386A.	10.1002/hep.24666
Gadallah, M. F., A. Pervez, M. A. el-Shahawy, D. Sorrells, G. Zibari, J. McDonald and J. Work (1999).	"Peritoneoscopic versus surgical placement of peritoneal dialysis catheters: a prospective randomized study on outcome."	American journal of kidney diseases 33(1): 118‐122.	10.1016/s0272-6386(99)70266-0
Gadallah, M. F., A. Pervez, M. A. El-Shahawy, D. Sorrells, G. Zibari, J. McDonald and J. Work (1999).	"Peritoneoscopic versus surgical placement of peritoneal dialysis catheters: A prospective randomized study on outcome."	American Journal of Kidney Diseases 33(1): 118-122.	10.1016/S0272-6386(99)70266-0
Gadallah, M. F., A. Pervez, M. A. el-Shahawy, D. Sorrells, G. Zibari, J. McDonald and J. Work (1999).	"Peritoneoscopic versus surgical placement of peritoneal dialysis catheters: a prospective randomized study on outcome."	Am J Kidney Dis 33(1): 118-122.	10.1016/s0272-6386(99)70266-0
Gadallah, M. F., A. Pervez, M. A. El-Shahawy, D. Sorrells, G. Zibari, J. McDonald and J. Work (1999).	"Peritoneoscopic versus surgical placement of peritoneal dialysis catheters: A prospective randomized study on outcome."	American Journal of Kidney Diseases 33(1): 118-122.	10.1016/s0272-6386(99)70266-0
Gallagher, M. C. and M.-M. Andrews (2017).	"Postdischarge Outcomes of Pyogenic Liver Abscesses: Single-Center Experience 2007-2012."	Open Forum Infectious Diseases 4(3).	10.1093/ofid/ofx159
Gallagher, M. C. and M. M. Andrews (2017).	"Postdischarge Outcomes of Pyogenic Liver Abscesses: Single-Center Experience 2007-2012."	Open Forum Infectious Diseases 4(3).	10.1093/OFID/OFX159
Gallagher, M. C. and M. M. Andrews (2017).	"Postdischarge Outcomes of Pyogenic Liver Abscesses: Single-Center Experience 2007-2012."	Open Forum Infect Dis 4(3): ofx159.	10.1093/ofid/ofx159
Garcia Bravo, L. M., G. Evaristo Mendez, H. A. Cisneros Munoz, J. C. Mayagoitia Gonzalez, R. I. Garcia Gonzalez and E. P. Guadalupe Lopez Rodriguez (2022).	"A novel hernioplasty technique for incisional hernia secondary to percutaneous Tenckhoff catheter. Preliminary results."	Revista Hispanoamericana De Hernia 10(4): 160-166.	10.20960/rhh.00370
Gavrilin, A. V., G. I. Kuntsevich, V. A. Vishnevskii, R. Z. Ikramov, T. V. Zhurenkova, E. A. Burtseva, T. B. Savvina and V. A. Agafonov (2002).	"Ultrasound-assisted puncture method of treatment of hepatic hydatid cysts."	Khirurgiia(8): 39-46.
George, N., S. Alexander, V. G. David, G. Basu, A. Mohapatra, A. T. Valson, S. Jacob, H. K. Pathak, A. Devasia, V. Tamilarasi and S. Varughese (2016).	"COMPARISON OF EARLY MECHANICAL AND INFECTIVE COMPLICATIONS IN FIRST TIME BLIND, BEDSIDE, MIDLINE PERCUTANEOUS TENCKHOFF CATHETER INSERTION WITH ULTRA-SHORT BREAK-IN PERIOD IN DIABETICS AND NON-DIABETICS: SETTING NEW STANDARDS."	Peritoneal Dialysis International 36(6): 655-661.	10.3747/pdi.2015.00097
Goel, K., V. T. Nkomo, J. P. Slusser, R. Lennon, R. D. Brown, K. L. Greason and D. R. Holmes, Jr. (2018).	"Relationship between procedural characteristics and cerebrovascular events after transcatheter aortic valve replacement."	Open heart 5(2): e000816-e000816.	10.1136/openhrt-2018-000816
Goh, B.-L. (2017). Nephrologist-Initiated Peritoneal Dialysis Catheter Insertion Programme: A New Paradigm Shift. Scientific Aspects of Dialysis Therapy: Jsdt/Isbp Anniversary Edition. H. Kawanishi and Y. Takemoto. 189: 79-84.
Goh, B. L. (2017).	"Nephrologist-Initiated Peritoneal Dialysis Catheter Insertion Programme: A New Paradigm Shift."	Contributions to nephrology 189: 79-84.
Goh, B. L. (2017).	"Nephrologist-Initiated Peritoneal Dialysis Catheter Insertion Programme: A New Paradigm Shift."	Contrib Nephrol 189: 79-84.	10.1159/000450688
Goh, B. L., Y. M. Ganeshadeva, S. E. Chew and M. S. Dalimi (2008).	"Does peritoneal dialysis catheter insertion by interventional nephrologists enhance peritoneal dialysis penetration?"	Seminars in Dialysis 21(6): 561-566.	10.1111/j.1525-139X.2008.00478.x
Goh, B. L., Y. M. Ganeshadeva, S. E. Chew and M. S. Dalimi (2008).	"Does peritoneal dialysis catheter insertion by interventional nephrologists enhance peritoneal dialysis penetration?"	Semin Dial 21(6): 561-566.	10.1111/j.1525-139X.2008.00478.x
Goh, B. L., Y. M. Ganeshadeva, S. E. Chew and M. S. Dalimi (2008).	"Does Peritoneal Dialysis Catheter Insertion by Interventional Nephrologists Enhance Peritoneal Dialysis Penetration?"	Seminars in Dialysis 21(6): 561-566.	10.1111/j.1525-139X.2008.00478.x
Golay, V., M. Trivedi, A. Roychowdhary, P. Arora, D. Sarkar, A. Singh, S. Dasgupta and R. Pandey (2013).	"Ultrasound-Guided CAPD Catheter Insertion."	Peritoneal Dialysis International 33(4): 454-U153.	10.3747/pdi.2012.00206
Gong, C. S., Y. P. See, A. Liew and Y. M. Lee (2018).	"Laparoscopic adjustment for non-functioning peritoneoscopically-inserted PD catheters."	BJU International 122: 9.
Gonzalez-Haba Ruiz, M., E. Coronel, U. D. Siddiqui, V. J. Konda, I. Waxman and A. Gelrud (2015).	"Extracorporeal shock wave lithotripsy (ESWL) followed by same day endoscopic treatment for the management of pain in chronic calcific pancreatitis (Ccp). A single center experience."	Gastrointestinal Endoscopy 81(5): AB403.	10.1016/j.gie.2015.03.717
Gotor, C. A., E. García, F. J. Arias, M. A. Granados, E. Montañes, A. Mendoza, M. T. Garcia and L. Boni (2024).	"One-stage neonatal Yasui procedure: Presentation of our surgical experience and a new decision-making algorithm."	Cirugia Cardiovascular 31(2): 49-55.	10.1016/j.circv.2022.11.001
Graham-Brown, M. P. M., N. Brylka-Mee, W. Joyce, P. Topham and J. Barratt (2015).	"Peritoneoscopic peritoneal dialysis catheter insertion as a medical daycase procedure: patient satisfaction and patient reported outcome measures."	Nephrology dialysis transplantation 30: iii627.	10.1093/ndt/gfv200.76
Grills, R. J., P. Tran and W. Lee (2018).	"Outcomes of laparoscopic and percutaneous insertion of tenckhoff catheters in a single regional dialysis centre."	Journal of Endourology 32: A468.	10.1089/end.2018.29043.abstracts
Guan, S., D. Yang, B. Gai, H. Wang and D. Jiao (2018).	"Clinical efficacy of ultrasoundguided implantation iodine-125 seeds in recurrent and metastatic malignant abdominal tumors."	Journal of Gastroenterology and Hepatology 33: 46-47.	10.1111/jgh.14481
Gulcan, E., S. Y. Sahin, M. Korkmaz and O. Kabak (2018).	"A Rare Complication During Percutaneous Peritoneal Dialysis Catheter Insertion: Intravesical Placement."	Advances in peritoneal dialysis. Conference on Peritoneal Dialysis 34(2018): 61-63.
Gülcan, E., S. Y. Sahin, M. Korkmaz and O. Kabak (2018).	"A Rare Complication During Percutaneous Peritoneal Dialysis Catheter Insertion: Intravesical Placement."	Advances in peritoneal dialysis. Conference on Peritoneal Dialysis 34(2018): 61-63.
Gülcan, E., S. Y. Sahin, M. Korkmaz and O. Kabak (2018).	"A Rare Complication During Percutaneous Peritoneal Dialysis Catheter Insertion: Intravesical Placement."	Adv Perit Dial 34(2018): 61-63.
Haas, N. (2013).	"Update: Advances in pediatric cardiac intensive care."	Thoracic and Cardiovascular Surgeon 61.	10.1055/s-0033-1354489
Haggerty, S., S. Roth, D. Walsh, D. Stefanidis, R. Price, R. D. Fanelli, T. Penner, W. Richardson and S. G. Comm (2014).	"Guidelines for laparoscopic peritoneal dialysis access surgery."	Surgical Endoscopy and Other Interventional Techniques 28(11): 3016-3045.	10.1007/s00464-014-3851-9
Haggerty, S. P., S. S. Kumar, A. T. Collings, V. V. Alli, E. Miraflor, N. M. Hanna, D. I. Athanasiadis, D. J. Morrell, M. T. Ansari, A. Abou-Setta, D. Walsh, D. Stefanidis and B. J. Slater (2024).	"SAGES peritoneal dialysis access guideline update 2023."	Surgical Endoscopy 38(1): 1-23.	10.1007/s00464-023-10550-8
Haggerty, S. P., S. S. Kumar, A. T. Collings, V. V. Alli, E. Miraflor, N. M. Hanna, D. I. Athanasiadis, D. J. Morrell, M. T. Ansari, A. Abou-Setta, D. Walsh, D. Stefanidis and B. J. Slater (2024).	"SAGES peritoneal dialysis access guideline update 2023."	Surg Endosc 38(1): 1-23.	10.1007/s00464-023-10550-8
Haggerty, S. P., S. S. Kumar, A. T. Collings, V. V. Alli, E. Miraflor, N. M. Hanna, D. I. Athanasiadis, D. J. Morrell, M. T. Ansari, A. Abou-Setta, D. Walsh, D. Stefanidis and B. J. Slater (2024).	"SAGES peritoneal dialysis access guideline update 2023."	Surgical Endoscopy and Other Interventional Techniques 38(1): 1-23.	10.1007/s00464-023-10550-8
Haggerty, S. P., T. M. Zeni, M. Carder and C. T. Frantzides (2007).	"Laparoscopic peritoneal dialysis catheter insertion using a Quinton percutaneous insertion kit."	JSLS : Journal of the Society of Laparoendoscopic Surgeons / Society of Laparoendoscopic Surgeons 11(2): 208-214.
Haggerty, S. P., T. M. Zeni, M. Carder and C. T. Frantzides (2007).	"Laparoscopic peritoneal dialysis catheter insertion using a Quinton percutaneous insertion kit."	Jsls 11(2): 208-214.
Haggerty, S. P., T. M. Zeni, M. Carder and C. T. Frantzides (2007).	"Laparoscopic peritoneal dialysis catheter insertion using a Quinton percutaneous insertion kit."	JSLS : Journal of the Society of Laparoendoscopic Surgeons 11(2): 208-214.
Hakim, H. A., S. Dheda, V. Lee, D. Pratt and M. Mantha (2018).	"Percutaneous peritoneal dialysis catheter insertion through linea alba-initial experience."	Nephrology 23: 94.	10.1111/nep.13442
Hall, C. W. and J. J. Ghidoni (1978).	"INDIRECT PERCUTANEOUS CANNULA CONSTRUCTION."	Journal of Surgical Research 25(2): 122-128.	10.1016/0022-4804(78)90065-3
Haricharan, R. N., C. J. Aprahamian, T. L. Morgan, C. M. Harmon and D. C. Barnhart (2008).	"Intermediate-term patency of upper arm arteriovenous fistulae for hemodialysis access in children."	Journal of Pediatric Surgery 43(1): 147-151.	10.1016/j.jpedsurg.2007.09.036
He, J. and Q. Li (2016).	"Clinical efficacy of (125)I seed implantation in the treatment of delayed hepatic metastasis from colon carcinoma."	Zhonghua zhong liu za zhi [Chinese journal of oncology] 38(3): 223-227.	10.3760/cma.j.issn.0253-3766.2016.03.012
Hee, J. K., W. L. Tae, G. I. Chun and J. K. Myung (2002).	"Use of fluoroscopy-guided wire manipulation and/or laparoscopic surgery in the repair of malfunctioning peritoneal dialysis catheters."	American Journal of Nephrology 22(5-6): 532-538.	10.1159/000065292
Heeter, Z. R., E. Hauptmann, R. Crane, M. Fotoohi, D. Robinson, J. Siegal, R. A. Kozarek and M. Gluck (2013).	"Pancreaticocolonic Fistulas Secondary to Severe Acute Pancreatitis Treated by Percutaneous Drainage: Successful Nonsurgical Outcomes in a Single-center Case Series."	Journal of Vascular and Interventional Radiology 24(1): 122-129.	10.1016/j.jvir.2012.09.020
Henderson, S., E. Brown and J. Levy (2009).	"Safety and efficacy of percutaneous insertion of peritoneal dialysis catheters under sedation and local anaesthetic."	Nephrology Dialysis Transplantation 24(11): 3499-3504.	10.1093/ndt/gfp312
Henderson, S., E. Brown and J. Levy (2009).	"Safety and efficacy of percutaneous insertion of peritoneal dialysis catheters under sedation and local anaesthetic."	Nephrol Dial Transplant 24(11): 3499-3504.	10.1093/ndt/gfp312
Henderson, S., E. Brown and J. Levy (2009).	"Safety and efficacy of percutaneous insertion of peritoneal dialysis catheters under sedation and local anaesthetic."	Nephrology Dialysis Transplantation 24(11): 3499-3504.	10.1093/ndt/gfp312
Henry, K., R. Singh, N. Zhang, K. McNett, M. Lyons and S. Mehta (2021).	"Effect of DBS on Swallowing function in Parkinson's disease as assessed by Video fluoroscopy."	Movement Disorder 36(SUPPL 1): S543-S544.	10.1002/mds.28794
Henry, K. A., R. Singh, N. Zhang, M. K. Lyons, K. McNett, M. T. Neal and S. H. Mehta (2022).	"Effect of STN/GPi DBS on swallowing function in Parkinson?s disease as assessed by Video fluoroscopy: A retrospective study."	Parkinsonism & Related Disorders 103: 136-140.	10.1016/j.parkreldis.2022.08.017
Henry, K. A., R. Singh, N. Zhang, M. K. Lyons, K. McNett, M. T. Neal and S. H. Mehta (2022).	"Effect of STN/GPi DBS on swallowing function in Parkinson's disease as assessed by Video fluoroscopy: A retrospective study."	Parkinsonism and Related Disorders 103: 136-140.	10.1016/j.parkreldis.2022.08.017
Henry, K. A., R. Singh, N. Zhang, M. K. Lyons, K. McNett, M. T. Neal and S. H. Mehta (2022).	"Effect of STN/GPi DBS on swallowing function in Parkinson's disease as assessed by Video fluoroscopy: A retrospective study."	Parkinsonism Relat Disord 103: 136-140.	10.1016/j.parkreldis.2022.08.017
Honein, K., R. Slim, C. Yaghi, B. Kheir, J. Bou Jaoude and R. Sayegh (2007).	"Pneumatic dilatation of achalasia: local experience in treating 41 patients."	Le Journal medical libanais. The Lebanese medical journal 55(1): 15-18.
Honkanen, E., B. Eklund, L. Laasonen, K. Ylinen and C. Gronhagen-Riska (1990).	"Reposition of a displaced peritoneal catheter: the Helsinki whiplash method."	Advances in peritoneal dialysis. Conference on Peritoneal Dialysis 6: 159-164.
Horning, P., A. Manilchuk, C. R. Schmidt, T. M. Pawlik and M. Dillhoff (2019).	"Perioperative nsaids do not increase the rate of post-operative pancreatic fistula after pancreatectomy."	HPB 21: S108.	10.1016/j.hpb.2019.03.189
Hsu, C. C., H. Hsu, B. Pickett, G. Crehange, I. C. J. Hsu, R. Dea, V. Weinberg, A. R. Gottschalk, J. Kurhanewicz, K. Shinohara and M. Roach, III (2013).	"Feasibility of MR Imaging/MR Spectroscopy-Planned Focal Partial Salvage Permanent Prostate Implant (PPI) for Localized Recurrence After Initial PPI for Prostate Cancer."	International Journal of Radiation Oncology Biology Physics 85(2): 370-377.	10.1016/j.ijrobp.2012.04.028
Hsu, C. Y., W. C. Huang, C. K. Huang, C. W. Huang, N. H. Chou, P. T. Lee, H. C. Fang, K. J. Chou and C. L. Chen (2015).	"Pelvic drainage during removal of dialysis catheter decreases the risk of subsequent intra-abdominal complications in refractory peritoneal dialysis-related peritonitis."	Nephrology 20(11): 855-861.	10.1111/nep.12514
Hsu, C. Y., W. C. Huang, C. K. Huang, C. W. Huang, N. H. Chou, P. T. Lee, H. C. Fang, K. J. Chou and C. L. Chen (2015).	"Pelvic drainage during removal of dialysis catheter decreases the risk of subsequent intra-abdominal complications in refractory peritoneal dialysis-related peritonitis."	Nephrology (Carlton) 20(11): 855-861.	10.1111/nep.12514
Hsu, C.-Y., W.-C. Huang, C.-K. Huang, C.-W. Huang, N.-H. Chou, P.-T. Lee, H.-C. Fang, K.-J. Chou and C.-L. Chen (2015).	"Pelvic drainage during removal of dialysis catheter decreases the risk of subsequent intra-abdominal complications in refractory peritoneal dialysis-related peritonitis."	Nephrology 20(11): 855-861.	10.1111/nep.12514
Hsueh, T. Y., Y. S. Lin and A. W. Chiu (2013).	"Laparoendoscopic simultaneous drainage of intraabdominal abscess and peritoneal dialysis catheter insertion."	Journal of Endourology 27: A356.	10.1089/end.2013.2001
Htay, H., D. W. Johnson, J. C. Craig, F. P. Schena, G. F. Strippoli, A. Tong and Y. Cho (2019).	"Catheter type, placement and insertion techniques for preventing catheter-related infections in chronic peritoneal dialysis patients."	Cochrane Database Syst Rev 5(5): Cd004680.	10.1002/14651858.CD004680.pub3
Htay, H., D. W. Johnson, J. C. Craig, F. P. Schena, G. F. M. Strippoli, A. Tong and Y. Cho (2019).	"Catheter type, placement and insertion techniques for preventing catheter-related infections in chronic peritoneal dialysis patients."	Cochrane Database of Systematic Reviews 2019(5).	10.1002/14651858.CD004680.pub3
Htay, H., D. W. Johnson, J. C. Craig, F. P. Schena, G. F. M. Strippoli, A. Tong and Y. Cho (2019).	"Catheter type, placement and insertion techniques for preventing catheter-related infections in chronic peritoneal dialysis patients."	Cochrane Database of Systematic Reviews(5).	10.1002/14651858.CD004680.pub3
Htay, H., D. W. Johnson, J. C. Craig, F. P. Schena, G. F. M. Strippoli, A. Tong and Y. Cho (2019).	"Catheter type, placement and insertion techniques for preventing catheter‐related infections in chronic peritoneal dialysis patients."	Cochrane Database of Systematic Reviews(5).	10.1002/14651858.CD004680.pub3
Hu, Y.-F., J. Dawkins, H. C. Cho, E. Marban and E. Cingolani (2013).	"Biological Pacemaker Created By Percutaneous <i>TBX18</i> Gene Transfer In A Porcine Model Of Complete Heart Block."	Circulation Research 113(12): E159-E159.
Huang, J., S. Bao, L. Bao, A. Zhang, L. Gu, L. Dai and X. Bian (2022).	"The efficacy and safety of an improved percutaneous peritoneal dialysis catheter placement technique in urgent-start peritoneal dialysis patients: a retrospective cohort study."	Annals of palliative medicine 11(11): 3455-3463.	10.21037/apm-22-1270
Huang, J., S. Bao, L. Bao, A. Zhang, L. Gu, L. Dai and X. Bian (2022).	"The efficacy and safety of an improved percutaneous peritoneal dialysis catheter placement technique in urgent-start peritoneal dialysis patients: a retrospective cohort study."	Ann Palliat Med 11(11): 3455-3463.	10.21037/apm-22-1270
Huang, J., S. Bao, L. Bao, A. Zhang, L. Gu, L. Dai and X. Bian (2022).	"The efficacy and safety of an improved percutaneous peritoneal dialysis catheter placement technique in urgent-start peritoneal dialysis patients: a retrospective cohort study."	Annals of palliative medicine 11(11): 3455-3463.	10.21037/apm-22-1270
Huang, J., L. Li, Y. Chen, E. Mao and H. Qu (2023).	"Early short-term abdominal paracentesis drainage in moderately severe and severe acute pancreatitis with pelvic ascites."	Bmc Surgery 23(1).	10.1186/s12893-023-02269-z
Huang, L., C. Xue, S. Chen, S. Zhou, B. Yang, M. Ruan, Y. Qian, J. Wu, Y. Zhang, X. Zhao, C. Mei, J. Xu and Z. Mao (2022).	"Comparison of Outcomes between Percutaneous and Surgical Placement of Peritoneal Dialysis Catheters in Uremic Patients: A Meta-Analysis."	Blood Purification 51(4): 328-344.	10.1159/000516145
Huang, L., C. Xue, S. Chen, S. Zhou, B. Yang, M. Ruan, Y. Qian, J. Wu, Y. Zhang, X. Zhao, C. Mei, J. Xu and Z. Mao (2022).	"Comparison of Outcomes between Percutaneous and Surgical Placement of Peritoneal Dialysis Catheters in Uremic Patients: A Meta-Analysis."	Blood Purif 51(4): 328-344.	10.1159/000516145
Huang, L., C. Xue, S. Chen, S. Zhou, B. Yang, M. Ruan, Y. Qian, J. Wu, Y. Zhang, X. Zhao, C. Mei, J. Xu and Z. Mao (2022).	"Comparison of Outcomes between Percutaneous and Surgical Placement of Peritoneal Dialysis Catheters in Uremic Patients: A Meta-Analysis."	Blood Purification 51(4): 328-344.	10.1159/000516145
Huang, L., C. Xue, J. Xu and Z. Mao (2019).	"Comparison of outcomes between percutaneous and surgical placement of peritoneal catheters in dialysis patients: A meta-analysis."	Journal of the American Society of Nephrology 30: 577.
Huang, Z., S.-H. Yu, H.-Y. Liang, J. Zhou, H.-T. Yan, T. Chen, L. Cheng, L. Ning, T. Wang, Z.-L. Luo, K.-Y. Wang, W.-H. Liu and L.-J. Tang (2016).	"Outcome benefit of abdominal paracentesis drainage for severe acute pancreatitis patients with serum triglyceride elevation by decreasing serum lipid metabolites."	Lipids in Health and Disease 15.	10.1186/s12944-016-0276-6
Iacono, C., A. Ruzzenente, T. Campagnaro, L. Bortolasi, A. Valdegamberi and A. Guglielmi (2013).	"Role of Preoperative Biliary Drainage in Jaundiced Patients Who Are Candidates for Pancreatoduodenectomy or Hepatic Resection <i>Highlights and Drawbacks</i>."	Annals of Surgery 257(2): 191-204.	10.1097/SLA.0b013e31826f4b0e
Inciura, A., L. Jarusevicus, K. Vaiciunas and E. Juozaityte (2009).	"Review on the effectiveness of prostate cancer brachytherapy."	Medicina-Lithuania 45(8): 660-671.	10.3390/medicina45080086
Irct2013091514670N (2013).	"Peritoneal dialysis catheter insertion."	https://trialsearch.who.int/Trial2.aspx?TrialID=IRCT2013091514670N1.
Ishida, T., S. Tanaka, A. Sakamoto, T. Hirabayashi and M. Kawamata (2018).	"Plasma ropivacaine concentration after tap block in a patient with cardiac and renal failure."	Local and Regional Anesthesia 11: 57-60.	10.2147/LRA.S173877
Ishida, T., S. Tanaka, A. Sakamoto, T. Hirabayashi and M. Kawamata (2018).	"Plasma ropivacaine concentration after TAP block in a patient with cardiac and renal failure."	Local Reg Anesth 11: 57-60.	10.2147/lra.s173877
Ishida, T., S. Tanaka, A. Sakamoto, T. Hirabayashi and M. Kawamata (2018).	"Plasma ropivacaine concentration after TAP block in a patient with cardiac and renal failure."	Local and regional anesthesia 11: 57-60.	10.2147/lra.s173877
Isrctn (2003).	"Prospective randomised trial of laparoscopic versus closed insertion of tenckhoff catheters for peritoneal dialysis access."	Controlled-trials.com/isrctn87054124.
Iwaniak, K., E. Kotwica-Strzalek, M. Mosakowska and S. Niemczyk (2022).	"Complications associated with patent urachus in starting of peritoneal dialysis."	Polski merkuriusz lekarski : organ Polskiego Towarzystwa Lekarskiego 50(298): 246-248.
Iwaniak, K., E. Kotwica-Strzałek, M. Mosakowska and S. Niemczyk (2022).	"Complications associated with patent urachus in starting of peritoneal dialysis."	Polski merkuriusz lekarski : organ Polskiego Towarzystwa Lekarskiego 50(298): 246-248.
Iwaniak, K., E. Kotwica-Strzałek, M. Mosakowska and S. Niemczyk (2022).	"Complications associated with patent urachus in starting of peritoneal dialysis."	Pol Merkur Lekarski 50(298): 246-248.
Jacobs, L., M. Salaouatchi, M. Taghavi, S. Sanoussi, J. Nortier and M. Mesquita (2023).	"Jejunal perforation secondary to blind insertion of peritoneal dialysis catheter: a case report and review of literature."	BMC Nephrology 24(1).	10.1186/s12882-023-03155-9
Jacobs, L., M. Salaouatchi, M. Taghavi, S. Sanoussi, J. Nortier and M. Mesquita (2023).	"Jejunal perforation secondary to blind insertion of peritoneal dialysis catheter: a case report and review of literature."	BMC Nephrol 24(1): 116.	10.1186/s12882-023-03155-9
Jacobs, L., M. Salaouatchi, M. Taghavi, S. Sanoussi, J. Nortier and M. Mesquita (2023).	"Jejunal perforation secondary to blind insertion of peritoneal dialysis catheter: a case report and review of literature."	Bmc Nephrology 24(1).	10.1186/s12882-023-03155-9
Jadhav, P., P. M. Choi and G. Gollin (2023).	"Percutaneous Pigtail Catheter Drainage of Spontaneous Intestinal Perforation in Premature Infants."	Journal of Surgical Research 291: 265-269.	10.1016/j.jss.2023.06.010
Jadhav, P., P. M. Choi and G. Gollin (2023).	"Percutaneous Pigtail Catheter Drainage of Spontaneous Intestinal Perforation in Premature Infants."	J Surg Res 291: 265-269.	10.1016/j.jss.2023.06.010
Jadhav, P., P. M. Choi and G. Gollin (2023).	"Percutaneous Pigtail Catheter Drainage of Spontaneous Intestinal Perforation in Premature Infants."	Journal of Surgical Research 291: 265-269.	10.1016/j.jss.2023.06.010
Jaing, T. H., C. J. Wang, C. S. Huang, I. J. Hung, C. H. Chiu and C. Y. Lin (2002).	"Computed tomography-guided percutaneous drainage of intra-abdominal abscesses in neutropenic children."	Pediatric Surgery International 18(5-6): 556-558.	10.1007/s00383-002-0763-x
Jaing, T. H., C. J. Wang, C. S. Huang, I. J. Hung, C. H. Chiu and C. Y. Lin (2002).	"Computed tomography-guided percutaneous drainage of intra-abdominal abscesses in neutropenic children."	Pediatr Surg Int 18(5-6): 556-558.	10.1007/s00383-002-0763-x
Jaing, T. H., C. J. Wang, C. S. Huang, I. J. Hung, C. H. Chiu and C. Y. Lin (2002).	"Computed tomography-guided percutaneous drainage of intra-abdominal abscesses in neutropenic children."	Pediatric Surgery International 18(5-6): 556-558.	10.1007/s00383-002-0763-x
Jalandhara, N., S. Balamuthusamy, B. Shah and P. Souraty (2015).	"Percutaneous Peritoneal Dialysis Catheter Placement in Patients with Complex Abdomen."	Seminars in Dialysis 28(6): 680-686.	10.1111/sdi.12406
Jaroszynski, A., J. Miszczuk, M. Jadach, S. Gluszek and W. Dabrowski (2024).	"A New, Safe, and Effective Technique for Percutaneous Insertion of a Peritoneal Dialysis Catheter."	Journal of Clinical Medicine 13(9).	10.3390/jcm13092618
Jaroszyński, A., J. Miszczuk, M. Jadach, S. Głuszek and W. Dąbrowski (2024).	"A New, Safe, and Effective Technique for Percutaneous Insertion of a Peritoneal Dialysis Catheter."	Journal of Clinical Medicine 13(9).	10.3390/jcm13092618
Jaroszyński, A., J. Miszczuk, M. Jadach, S. Głuszek and W. Dąbrowski (2024).	"A New, Safe, and Effective Technique for Percutaneous Insertion of a Peritoneal Dialysis Catheter."	J Clin Med 13(9).	10.3390/jcm13092618
Jaster, M., P. Schwimmbeck, S. Spencker, H. P. Schultheiss and U. Rauch (2003).	"Randomized comparison of platelet-leukocyte aggregates and platelet activation in blood: heparin-coated coiled wire stent implantation versus balloon angioplasty in acute myocardial infarction."	Thrombosis research 112(5‐6): 285‐289.	10.1016/j.thromres.2003.09.022
Javaid, M. M., B. A. Khan and S. Subramanian (2019).	"Is surgical PD catheter insertion safe for urgent-start peritoneal dialysis?"	Seminars in Dialysis 32(3): 225-228.	10.1111/sdi.12774
Jeon, K. H. and B. K. Koo (2015).	"Low fractional flow reserve after successful percutaneous coronary intervention: Who is liar, angiography, FFR, or PET?"	Journal of the American College of Cardiology 65(17): S442-S443.
Ji, L., W. Zhang, S. Hao, Z. Wang, T. Ding and G. Zhang (2022).	"Percutaneous transhepatic cholangial drainage combined with intra-tumoral iodine-125 seeds implantation and chemotherapy for locally progressive pancreatic head cancer with obstructive jaundice."	Journal of Contemporary Brachytherapy 14(5): 462-469.	10.5114/jcb.2022.121563
Ji, L., W. Zhang, S. Hao, Z. Wang, T. Ding and G. Zhang (2022).	"Percutaneous transhepatic cholangial drainage combined with intra-tumoral iodine-125 seeds implantation and chemotherapy for locally progressive pancreatic head cancer with obstructive jaundice."	J Contemp Brachytherapy 14(5): 462-469.	10.5114/jcb.2022.121563
Ji, L., W. Zhang, S. Hao, Z. Wang, T. Ding and G. Zhang (2022).	"Percutaneous transhepatic cholangial drainage combined with intra-tumoral iodine-125 seeds implantation and chemotherapy for locally progressive pancreatic head cancer with obstructive jaundice."	Journal of Contemporary Brachytherapy 14(5): 462-469.	10.5114/jcb.2022.121563
Ji, Z., F. Guo, R. Peng, J. Fan and J. Wang (2018).	"Clinical outcome of CT guided radioactive iodine-125 seeds implantation in the treatment of recurrent head and neck tumors after external beam radiotherapy."	Brachytherapy 17(4): S45-S46.
Jia, X., J. Huang, G. Xie, Z. Yan, Q. Ma, D. Zhang, J. Jiang, X. Bian and Y. Cheng (2021).	"From "feeling" to "seeing": modification of the percutaneous peritoneal dialysis catheter insertion with an optical puncture system."	International Urology and Nephrology 53(6): 1239-1245.	10.1007/s11255-020-02769-4
Jimenez, M. F. and J. C. Marshall (2001).	"Source control in the management of sepsis."	Intensive Care Medicine 27: S49-S62.	10.1007/pl00003797
Jin, Z., Q. Chen and J. Zhang Percutaneous puncture percutaneous peritoneal dialysis place tube peritoneal surgery assistant device, has locking part vertically formed with first through hole and second through hole, and puncture needle whose lower end is blocked by limiting part, Suzhou Municipal Hospital.
Jo, Y.-I., S. K. Shin, J.-H. Lee, J.-O. Song and J.-H. Park (2007).	"Immediate initiation of CAPD following percutaneous catheter placement without break-in procedure."	Peritoneal Dialysis International 27(2): 179-183.
Johnson, N. P., W. Li, X. Chen, B. Hennigan, S. Watkins, C. Berry, W. F. Fearon and K. G. Oldroyd (2019).	"Diastolic pressure ratio: new approach and validation vs. the instantaneous wave-free ratio."	European Heart Journal 40(31): 2585-2594.	10.1093/eurheartj/ehz230
Johnston, G., G. Jin and C. S. Morris (2023).	"Image-guided tunneled peritoneal dialysis catheter placement."	Cardiovascular Diagnosis and Therapy 13(1): 311-322.	10.21037/cdt-21-579
Johnston, G., G. Jin and C. S. Morris (2023).	"Image-guided tunneled peritoneal dialysis catheter placement."	Cardiovasc Diagn Ther 13(1): 311-322.	10.21037/cdt-21-579
Johnston, G., G. Jin and C. S. Morris (2023).	"Image-guided tunneled peritoneal dialysis catheter placement."	Cardiovascular Diagnosis and Therapy 13(1): 311-322.	10.21037/cdt-21-579
Jones-Haywood, M. M., C. Combs, M. Pu, S. K. Gandhi, R. Dhawan and D. K. Tempe (2013).	"Percutaneous closure of mitral paravalvular leak."	Journal of Cardiothoracic and Vascular Anesthesia 27(1): 168-177.	10.1053/j.jvca.2012.07.006
Jonny, R. Supriyadi, R. Roesli, G. Bak Leong, L. P. Hilman and F. C. Arini (2020).	"A Simple Tenckhoff Catheter Placement Technique for Continuous Ambulatory Peritoneal Dialysis (CAPD) Using the Bandung Method."	International Journal of Nephrology 2020.	10.1155/2020/4547036
Jwo, S. C., K. S. Chen, C. C. Lee and H. Y. Chen (2010).	"Prospective Randomized Study for Comparison of Open Surgery with Laparoscopic-Assisted Placement of Tenckhoff Peritoneal Dialysis Catheter-A Single Center Experience and Literature Review."	Journal of Surgical Research 159(1): 489-496.	10.1016/j.jss.2008.09.008
Jwo, S. C., K. S. Chen, C. C. Lee and H. Y. Chen (2010).	"Prospective randomized study for comparison of open surgery with laparoscopic-assisted placement of Tenckhoff peritoneal dialysis catheter--a single center experience and literature review."	Journal of surgical research 159(1): 489‐496.	10.1016/j.jss.2008.09.008
Jwo, S. C., K. S. Chen, C. C. Lee and H. Y. Chen (2010).	"Prospective randomized study for comparison of open surgery with laparoscopic-assisted placement of Tenckhoff peritoneal dialysis catheter--a single center experience and literature review."	J Surg Res 159(1): 489-496.	10.1016/j.jss.2008.09.008
Jwo, S. C., K. S. Chen and Y. Y. Lin (2003).	"Video-assisted laparoscopic procedures in peritoneal dialysis."	Surgical Endoscopy and Other Interventional Techniques 17(10): 1666-1670.	10.1007/s00464-003-8106-0
Jwo, S. C., C. M. Lee and C. J. Tsai (2000).	"Correction of a migrated Tenckhoff peritoneal dialysis catheter using a Lunderquist guidewire: report of two cases."	Chang Gung medical journal 23(6): 360-365.
Jwo, S. C., C. M. Lee and C. J. Tsai (2000).	"Correction of a migrated Tenckhoff peritoneal dialysis catheter using a Lunderquist guidewire: report of two cases."	Chang Gung Med J 23(6): 360-365.
Jwo, S. C., C. M. Lee and C. J. Tsai (2000).	"Correction of a migrated Tenckhoff peritoneal dialysis catheter using a Lunderquist guidewire: report of two cases."	Chang Gung medical journal 23(6): 360-365.
Jwo, S.-C., K.-S. Chen, C.-C. Lee and H.-Y. Chen (2010).	"Prospective Randomized Study for Comparison of Open Surgery with Laparoscopic-Assisted Placement of Tenckhoff Peritoneal Dialysis Catheter-A Single Center Experience and Literature Review."	Journal of Surgical Research 159(1): 489-496.	10.1016/j.jss.2008.09.008
Kamata, K., M. Kitano, H. Imai, T. Komaki, H. Sakamoto and M. Kudo (2010).	"Utility of endoscopic ultrasound-guided drainage for pancreatic diseases."	Digestive Endoscopy 22(4): A64.	10.1111/j.1443-1661.2010.01003.x
Kamata, K., M. Kitano, T. Komaki, H. Imai, H. Sakamoto, Y. Takeyama and M. Kudo (2010).	"Endoscopic ultrasound-guided drainage for pancreatic diseases."	Pancreatology 10: 39-40.	10.1159/000315044
Kaneshiro, N., T. Sakurada, R. Hachisuka, M. Hisamichi, M. Yazawa and Y. Shibagaki (2016).	"Rupture of Subcutaneous Peritoneal Dialysis Catheter by Stretching Exercise: A Case Report."	Advances in peritoneal dialysis. Conference on Peritoneal Dialysis 32: 3-6.
Kaneshiro, N., T. Sakurada, R. Hachisuka, M. Hisamichi, M. Yazawa and Y. Shibagaki (2016).	"Rupture of Subcutaneous Peritoneal Dialysis Catheter by Stretching Exercise: A Case Report."	Adv Perit Dial 32: 3-6.
Kaneshiro, N., T. Sakurada, R. Hachisuka, M. Hisamichi, M. Yazawa and Y. Shibagaki (2016).	"Rupture of Subcutaneous Peritoneal Dialysis Catheter by Stretching Exercise: A Case Report."	Advances in peritoneal dialysis. Conference on Peritoneal Dialysis 32: 3-6.
Kang, S. H., J. Y. Do, K. H. Cho, J. W. Park and K. W. Yoon (2012).	"Blind peritoneal catheter placement with a Tenckhoff trocar by nephrologists: a single-center experience."	Nephrology (Carlton) 17(2): 141-147.	10.1111/j.1440-1797.2011.01518.x
Kang, S. H., J. Y. Do, K. H. Cho, J. W. Park and K. W. Yoon (2012).	"Blind peritoneal catheter placement with a tenckhoff trocar by nephrologists: A single-center experience."	Nephrology 17(2): 141-147.	10.1111/j.1440-1797.2011.01518.x
Kantrowitz, A. B. Percutaneous access device (PAD) for cardiac assist system, peritoneal dialysis catheter, Steinman pin, has chain mail collar formed from intersecting ringlets formed of biocompatible materials and central aperture through chain mail collar, Cardiac Assist Holdings Llc.
Kappel, J. E., G. M. C. Ferguson, R. M. Kudel, T. A. Kudel, B. J. Lawlor and G. B. Pylypchuk (1995). Stiff wire manipulation of peritoneal dialysis catheters. 15th Annual Conference on Peritoneal Dialysis, Baltimore, Md.
Kar Wah, F., C. T. S. Lim, B. L. Goh, F. H. Ibrahim, A. A. Alias, N. F. Zakaria and A. Md Shah (2022).	"POS-691 CLINICAL OUTCOME OF PERITONEAL DIALYSIS CATHETER REMOVAL AND REINSERTION VIA MODIFIED SELDINGER TECHNIQUE ' THE SERDANG-UPM METHOD'."	Kidney International Reports 7(2): S297-S298.	10.1016/j.ekir.2022.01.725
Karadag, S., M. Gürsu, Z. Aydin, S. Ozturk, E. Tatli, S. Uzun and R. Kazancioglu (2012).	"Risk factors for dialysate leakage in peritoneal dialysis (PD)."	Peritoneal Dialysis International 32: S52.
Karamasis, G. V., A. S. Kalogeropoulos, R. A. Gamma, G. J. Clesham, V. Marco, K. H. Tang, R. Jagathesan, J. W. Sayer, N. M. Robinson, A. Kabir, R. K. Aggarwal, P. A. Kelly, F. Prati, T. R. Keeble and J. R. Davies (2021).	"Effects of stent postdilatation during primary PCI for STEMI: Insights from coronary physiology and optical coherence tomography."	Catheterization and Cardiovascular Interventions 97(7): 1309-1317.	10.1002/ccd.28932
Karjalainen, P. P., M. Niemelä, M. Laine, J. K. Airaksinen, A. Ylitalo and W. Nammas (2017).	"Usefulness of Post-coronary Dilation to Prevent Recurrent Myocardial Infarction in Patients Treated With Percutaneous Coronary Intervention for Acute Coronary Syndrome (from the BASE ACS Trial)."	American journal of cardiology 119(3): 345‐350.	10.1016/j.amjcard.2016.09.057
Karjalainen, P. P., M. Niemela, M. Laine, J. K. E. Airaksinen, A. Ylitalo and W. Nammas (2017).	"Usefulness of Post-coronary Dilation to Prevent Recurrent Myocardial Infarction in Patients Treated With Percutaneous Coronary Intervention for Acute Coronary Syndrome (from the BASE ACS Trial)."	American Journal of Cardiology 119(3): 345-350.	10.1016/j.amjcard.2016.09.057
Karkkainen, J. M., G. Sandri, E. R. Tenorio, A. Alexander, K. Bjellum, J. Matsumoto, J. Morris, B. C. Mendes, R. R. DeMartino and G. S. Oderich (2019).	"Simulation of Endovascular Aortic Repair Using 3D Printed Abdominal Aortic Aneurysm Model and Fluid Pump."	Cardiovascular and Interventional Radiology 42(11): 1627-1634.	10.1007/s00270-019-02257-y
Kawase, Y., T. Tanigaki, A. Hirakawa, H. Omori, T. Hirata, S. Okamoto, H. Ota, J. Kikuchi, M. Okubo, H. Kamiya, M. Kawasaki, T. Suzuki and H. Matsuo (2018).	"Frequency of a large drift caused by pressure wire using optical fibers."	Cardiovascular intervention and therapeutics 33(3): 270-276.	10.1007/s12928-017-0481-x
Ke, S., X. M. Ding, J. Gao, S. H. Wang, J. Kong, L. Xu and W. B. Sun (2016).	"Feasibility of radiofrequency ablation as an alternative to surgical intervention in patients with huge multiloculated pyogenic liver abscesses A retrospective cohort study."	Medicine (United States) 95(49): e5472.	10.1097/MD.0000000000005472
Ke, S., X. M. Ding, J. Gao, S. H. Wang, J. Kong, L. Xu and W. B. Sun (2016).	"Feasibility of radiofrequency ablation as an alternative to surgical intervention in patients with huge multiloculated pyogenic liver abscesses: A retrospective cohort study."	Medicine (Baltimore) 95(49): e5472.	10.1097/md.0000000000005472
Ke, S., X.-M. Ding, J. Gao, S.-H. Wang, J. Kong, L. Xu and W.-B. Sun (2016).	"Feasibility of radiofrequency ablation as an alternative to surgical intervention in patients with huge multiloculated pyogenic liver abscesses A retrospective cohort study."	Medicine 95(49).	10.1097/md.0000000000005472
Keane, M. G., S. F. Sze, N. Cieplik, S. Murray, G. J. Johnson, G. J. Webster, D. Thorburn and S. P. Pereira (2016).	"Endoscopic versus percutaneous drainage of symptomatic pancreatic fluid collections: a 14-year experience from a tertiary hepatobiliary centre."	Surgical Endoscopy and Other Interventional Techniques 30(9): 3730-3740.	10.1007/s00464-015-4668-x
Kelly, J., K. McNamara and S. May (2003).	"Peritoneoscopic peritoneal dialysis catheter insertion."	Nephrology 8(6): 315-317.	10.1111/j.1440-1797.2003.00213.x
Kelly, J., K. McNamara and S. May (2003).	"Peritoneoscopic peritoneal dialysis catheter insertion."	Nephrology (Carlton) 8(6): 315-317.	10.1111/j.1440-1797.2003.00213.x
Kelly, J., K. McNamara and S. May (2003).	"Peritoneoscopic peritoneal dialysis catheter insertion."	Nephrology 8(6): 315-317.	10.1111/j.1440-1797.2003.00213.x
Kerbl, K. and R. V. Clayman (1993).	"LAPAROSCOPIC RENAL SURGERY."	Kidney International 44(2): 273-277.	10.1038/ki.1993.241
Keshvari, A., M. S. Fazeli, A. Meysamie, S. Seifi and M. K. N. Taromloo (2010).	"THE EFFECTS OF PREVIOUS ABDOMINAL OPERATIONS AND INTRAPERITONEAL ADHESIONS ON THE OUTCOME OF PERITONEAL DIALYSIS CATHETERS."	Peritoneal Dialysis International 30(1): 41-45.	10.3747/pdi.2008.00121
Khan, S. F. and M. H. Rosner (2023).	"Optimizing peritoneal dialysis catheter placement."	Front Nephrol 3: 1056574.	10.3389/fneph.2023.1056574
Khan, S. F. and M. H. Rosner (2023).	"Optimizing peritoneal dialysis catheter placement."	Frontiers in nephrology 3: 1056574-1056574.	10.3389/fneph.2023.1056574
Khudari, H. E., A. K. Abdel-Aal, M. Abaza, S. E. Almehmi, B. Sachdeva and A. Almehmi (2022).	"Peritoneal Dialysis Catheter Placement: Percutaneous and Peritoneoscopic Techniques."	Seminars in Interventional Radiology 39(1): 023-031.	10.1055/s-0041-1740940
Khudari, H. E., A. K. Abdel-Aal, M. Abaza, S. E. Almehmi, B. Sachdeva and A. Almehmi (2022).	"Peritoneal Dialysis Catheter Placement: Percutaneous and Peritoneoscopic Techniques."	Semin Intervent Radiol 39(1): 23-31.	10.1055/s-0041-1740940
Kiemeneij, F., D. Fraser, T. Slagboom, G. Laarman and R. van der Wieken (2003).	"Hydrophilic coating aids radial sheath withdrawal and reduces patient discomfort following transradial coronary intervention: a randomized double-blind comparison of coated and uncoated sheaths."	Catheterization and cardiovascular interventions 59(2): 161‐164.	10.1002/ccd.10444
Kim, H. J., T. W. Lee, C. G. Ihm and M. J. Kim (2002).	"Use of fluoroscopy-guided wire manipulation and/or laparoscopic surgery in the repair of malfunctioning peritoneal dialysis catheters."	Am J Nephrol 22(5-6): 532-538.	10.1159/000065292
Kim, H. J., T. W. Lee, C. G. Ihm and M. J. Kim (2002).	"Use of fluoroscopy-guided wire manipulation and/or laparoscopic surgery in the repair of malfunctioning peritoneal dialysis catheters."	American Journal of Nephrology 22(5-6): 532-538.	10.1159/000065292
Kim, J. H., M. J. Kim, B. M. Ye, J. H. Kim, M. J. Kim, S. Kim, I. Y. Kim, H. J. Kim, M. Han, H. Rhee, S. H. Song, E. Y. Seong, S. B. Lee and D. W. Lee (2020).	"Percutaneous peritoneal dialysis catheter implantation with no break-in period: A viable option for patients requiring unplanned urgent-start peritoneal dialysis."	Kidney Research and Clinical Practice 39(3): 365-372.	10.23876/j.krcp.20.006
Kim, J. H., M. J. Kim, B. M. Ye, J. H. Kim, M. J. Kim, S. Kim, I. Y. Kim, H. J. Kim, M. Han, H. Rhee, S. H. Song, E. Y. Seong, S. B. Lee and D. W. Lee (2020).	"Percutaneous peritoneal dialysis catheter implantation with no break-in period: A viable option for patients requiring unplanned urgent-start peritoneal dialysis."	Kidney Res Clin Pract 39(3): 365-372.	10.23876/j.krcp.20.006
Kim, J. H., M. J. Kim, B.-M. Ye, J. H. Kim, S. Kim, I. Y. Kim, H. J. Kim, M. Han, H. Rhee, S. H. Song, E. Y. Seong, S. B. Lee and D. W. Lee (2020).	"Percutaneous peritoneal dialysis catheter implantation with no break-in period: a viable option for patients requiring unplanned urgent-start peritoneal dialysis."	Kidney Research and Clinical Practice 39(3): 365-372.	10.23876/j.krcp.20.006
Kim, Y.-S., Y. Kim, S. J. Shin, H. S. Lee, S. G. Kim, S. Cho, K. R. Na, J. K. Kim, S. J. Kim, Y. O. Kim, D.-C. Jin and I. Korean Soc Diagnostic (2019).	"Current state of dialysis access management in Korea."	Journal of Vascular Access 20: 15-19.	10.1177/1129729818776913
Kochhar, P. and L. F. N. Sueng (2023).	"ARGE SUBCLINICAL ABSCESS OF A FORGOTTEN FAILED RENAL ALLOGRAFT."	Journal of General Internal Medicine 38: S591.	10.1007/s11606-023-08226-z
Komasawa, N., Y. Miyazaki, K. Imagawa, K. Hattori and T. Minami (2016).	"Successful postoperative management of a pediatric patient with renal failure by ultrasound-guided transversus abdominis plane and rectus sheath block."	Japanese Journal of Anesthesiology 65(10): 1037-1039.
Komasawa, N., Y. Miyazaki, K. Imagawa, K. Hattorl and T. Minami (2016).	"Successful Postoperative Management of a Pediatric Patient with Renal Failure by Ultrasound-guided Transversus Abdominis Plane and Rectus Sheath Block."	Masui. The Japanese journal of anesthesiology 65(10): 1037-1039.
Komasawa, N., Y. Miyazaki, K. Imagawa, K. Hattorl and T. Minami (2016).	"[Successful Postoperative Management of a Pediatric Patient with Renal Failure by Ultrasound-guided Transversus Abdominis Plane and Rectus Sheath Block]."	Masui 65(10): 1037-1039.
Koratala, A., O. Olaoye and A. Kazory (2021).	"Expanding the COVID-19 acute peritoneal dialysis model to set up an interdisciplinary program for refractory heart failure."	Peritoneal Dialysis International 41(1): 3S.	10.1177/0896860820987674
Krediet, R. T., A. C. Abrahams, C. W. H. de Fijter, M. G. H. Betjes, W. H. Boer, B. C. van Jaarsveld, C. J. A. M. Konings and F. W. Dekker (2017).	"The truth on current peritoneal dialysis: state of the art."	Netherlands Journal of Medicine 75(5): 179-189.
Krezalek, M. A., J. M. Velasco, E. W. Denham, J. G. Linn, M. B. Ujiki, L. T. Ho, J. Carbray and S. P. Haggerty (2015).	"Advanced laparoscopic peritoneal dialysis catheter placement-a single institution experience."	Surgical endoscopy and other interventional techniques 29: S528.	10.1007/s00464-015-4130-0
Krezalek, M. A., J. M. Velasco, E. W. Denham, J. G. Linn, M. B. Ujiki, L. T. Ho, J. Carbray and S. P. Haggerty (2015).	"Advanced laparoscopic peritoneal dialysis catheter placement-a single institution experience."	Surgical Endoscopy and Other Interventional Techniques 29: S528.	10.1007/s00464-015-4130-0
Kudla, M. (2019).	"Peritoneal dialysis catheter placement possibilites."	Aktuality v Nefrologii 25(3): 96-99.
Kukidome, H., M. Soya, H. Kuroda, Y. Yamada and T. Ichinohe (2017).	"A case of general anesthesia for tongue cancer resection in a patient with asymptomatic myocardial ischemia undergoing peritoneal dialysis."	Journal of Japanese Dental Society of Anesthesiology 45(2): 226-228.
Kurihara, s., T. Akiba, M. Takeuchi, K. Nakajima, H. Inoue and H. Yoneshima (1995).	"Laparoscopic mesenterioadhesiotomy and Tenckhoff catheter placement in patients with predisposing abdominal surgery."	Artificial Organs 19(12): 1248-1250.
Kurihara, S., T. Akiba, M. Takeuchi, K. Nakajima, H. Inoue and H. Yoneshima (1995).	"Laparoscopic mesenterioadhesiotomy and Tenckhoff catheter placement in patients with predisposing abdominal surgery."	Artif Organs 19(12): 1248-1250.	10.1111/j.1525-1594.1995.tb02294.x
Kurihara, S., T. Akiba, M. Takeuchi, K. Nakajima, H. Inoue and H. Yoneshima (1995).	"Laparoscopic mesenterioadhesiotomy and Tenckhoff catheter placement in patients with predisposing abdominal surgery."	Artificial Organs 19(12): 1248-1250.	10.1111/j.1525-1594.1995.tb02294.x
Kwon, Y. M., H. Gerdes, M. A. Schattner, P. J. Allen and C. J. DiMaio (2011).	"Management of peri-pancreatic fluid collections following non-whipple pancreatic surgery: A comparison of percutaneous vs eus-guided drainage."	Gastrointestinal Endoscopy 73(4): AB178-AB179.	10.1016/j.gie.2011.03.200
Kwon, Y. M., H. Gerdes, M. A. Schattner, K. T. Brown, A. M. Covey, G. I. Getrajdman, S. B. Solomon, M. I. D'Angelica, W. R. Jarnagin, P. J. Allen and C. J. Dimaio (2013).	"Management of peripancreatic fluid collections following partial pancreatectomy: A comparison of percutaneous versus EUS-guided drainage."	Surgical Endoscopy 27(7): 2422-2427.	10.1007/s00464-012-2752-z
Kwon, Y. M., H. Gerdes, M. A. Schattner, K. T. Brown, A. M. Covey, G. I. Getrajdman, S. B. Solomon, M. I. D'Angelica, W. R. Jarnagin, P. J. Allen and C. J. Dimaio (2013).	"Management of peripancreatic fluid collections following partial pancreatectomy: a comparison of percutaneous versus EUS-guided drainage."	Surg Endosc 27(7): 2422-2427.	10.1007/s00464-012-2752-z
Kwon, Y. M., H. Gerdes, M. A. Schattner, K. T. Brown, A. M. Covey, G. I. Getrajdman, S. B. Solomon, M. I. D'Angelica, W. R. Jarnagin, P. J. Allen and C. J. DiMaio (2013).	"Management of peripancreatic fluid collections following partial pancreatectomy: a comparison of percutaneous versus EUS-guided drainage."	Surgical Endoscopy and Other Interventional Techniques 27(7): 2422-2427.	10.1007/s00464-012-2752-z
Lammer, J. (2011).	"Drug eluting beads are all we need for TACE in HCC."	Cardiovascular and interventional radiology 34: 480‐481.	10.1007/s00270-011-0216-9
Latenser, B. A., A. Kowal-Vern, D. Kimball, A. Chakrin and N. Dujovny (2002).	"A pilot study comparing percutaneous decompression with decompressive laparotomy for acute Abdominal Compartment Syndrome in thermal injury."	Journal of Burn Care and Rehabilitation 23(3): 190-195.	10.1097/00004630-200205000-00008
Latenser, B. A., A. Kowal-Vern, D. Kimball, A. Chakrin and N. Dujovny (2002).	"A pilot study comparing percutaneous decompression with decompressive laparotomy for acute abdominal compartment syndrome in thermal injury."	J Burn Care Rehabil 23(3): 190-195.	10.1097/00004630-200205000-00008
Latenser, B. A., A. Kowal-Vern, D. Kimball, A. Chakrin and N. Dujovny (2002).	"A pilot study comparing percutaneous decompression with decompressive laparotomy for acute Abdominal Compartment Syndrome in thermal injury."	Journal of Burn Care & Rehabilitation 23(3): 190-195.	10.1097/00004630-200205000-00008
Ledermann, S. E., L. Spitz, J. Moloney, L. Rees and R. S. Trompeter (2002).	"Gastrostomy feeding in infants and children on peritoneal dialysis."	Pediatric Nephrology 17(4): 246-250.	10.1007/s00467-002-0846-x
Lee, J., Y. Y. Choi, J. Y. An, S. H. Seo, D. W. Kim, Y. Bin Seo, M. Nakagawa, S. Li, J.-H. Cheong, W. J. Hyung and S. H. Noh (2015).	"Do All Patients Require Prophylactic Drainage After Gastrectomy for Gastric Cancer? The Experience of a High-Volume Center."	Annals of Surgical Oncology 22(12): 3929-3937.	10.1245/s10434-015-4521-4
Lee, J., Y. Y. Choi, J. Y. An, S. H. Seo, D. W. Kim, Y. B. Seo, M. Nakagawa, S. Li, J. H. Cheong, W. J. Hyung and S. H. Noh (2015).	"Do All Patients Require Prophylactic Drainage After Gastrectomy for Gastric Cancer? The Experience of a High-Volume Center."	Annals of Surgical Oncology 22(12): 3929-3937.	10.1245/s10434-015-4521-4
Lee, J., Y. Y. Choi, J. Y. An, S. H. Seo, D. W. Kim, Y. B. Seo, M. Nakagawa, S. Li, J. H. Cheong, W. J. Hyung and S. H. Noh (2015).	"Do All Patients Require Prophylactic Drainage After Gastrectomy for Gastric Cancer? The Experience of a High-Volume Center."	Ann Surg Oncol 22(12): 3929-3937.	10.1245/s10434-015-4521-4
Lee, S. Y., R. Abdullah, J. H. Yung and D. Y. Gan (2020).	"Outcome of nephrologist' percutaneous tenckhoff catheter in a centre with peritoneal dialysis favoured policy: A 5 years' retrospective study."	Nephrology 25(SUPPL 1): 84.	10.1111/nep.13773
Lee, W. G., P. U. Tran and R. Grills (2022).	"Long-term outcomes of peritoneal dialysis catheters inserted by laparoscopic and percutaneous techniques in a single regional dialysis centre."	ANZ journal of surgery 92(7-8): 1873-1878.	10.1111/ans.17644
Lee, W. G., P. U. Tran and R. Grills (2022).	"Long-term outcomes of peritoneal dialysis catheters inserted by laparoscopic and percutaneous techniques in a single regional dialysis centre."	ANZ J Surg 92(7-8): 1873-1878.	10.1111/ans.17644
Lee, W. G., P. U. Tran and R. Grills (2022).	"Long-term outcomes of peritoneal dialysis catheters inserted by laparoscopic and percutaneous techniques in a single regional dialysis centre."	Anz Journal of Surgery 92(7-8): 1873-1878.	10.1111/ans.17644
Lee, Y. K., P.-S. Yang, K. S. Park, K. H. Choi and B. S. Kim (2015).	"Modified Peritoneal Dialysis Catheter Insertion: Comparison with a Conventional Method."	Yonsei Medical Journal 56(4): 981-986.	10.3349/ymj.2015.56.4.981
Lew, S. Q. (2007).	"Hemoperitoneum: Bloody peritoneal dialysate in ESRD patients receiving peritoneal dialysis."	Peritoneal Dialysis International 27(3): 226-233.
Lew, S. Q. and A. Collins (2020).	"When end-stage kidney disease complicates abdominal surgery."	Seminars in Dialysis 33(3): 270-278.	10.1111/sdi.12872
Li, J., W. Guo, W. Zhao, X. Wang, W. Hu, J. Zhou, S. Xu and H. Lei (2020).	"Ultrasound-guided unilateral transversus abdominis plane combined with rectus sheath block versus subarachnoid anesthesia in patients undergoing peritoneal dialysis catheter surgery: a randomized prospective controlled trial."	Journal of pain research 13: 2279‐2287.	10.2147/JPR.S264255
Li, J., W. Guo, W. Zhao, X. Wang, W. Hu, J. Zhou, S. Xu and H. Lei (2020).	"Ultrasound-guided unilateral transversus abdominis plane combined with rectus sheath block versus subarachnoid anesthesia in patients undergoing peritoneal dialysis catheter surgery: A randomized prospective controlled trial."	Journal of Pain Research 13: 2279-2287.	10.2147/JPR.S264255
Li, J., W. Guo, W. Zhao, X. Wang, W. Hu, J. Zhou, S. Xu and H. Lei (2020).	"Ultrasound-Guided Unilateral Transversus Abdominis Plane Combined with Rectus Sheath Block versus Subarachnoid Anesthesia in Patients Undergoing Peritoneal Dialysis Catheter Surgery: A Randomized Prospective Controlled Trial."	J Pain Res 13: 2279-2287.	10.2147/jpr.s264255
Li, J., W. Guo, W. Zhao, X. Wang, W. Hu, J. Zhou, S. Xu and H. Lei (2020).	"Ultrasound-Guided Unilateral Transversus Abdominis Plane Combined with Rectus Sheath Block versus Subarachnoid Anesthesia in Patients Undergoing Peritoneal Dialysis Catheter Surgery: A Randomized Prospective Controlled Trial."	Journal of Pain Research 13: 2279-2287.	10.2147/jpr.s264255
Li, P., D. Choo, V. Deved, N. Shah, S. Shurraw, S. Zuidema and R. Samji (2021).	"Salvage of Malfunctioning Peritoneal Dialysis Catheters: An Algorithm for Recanalization and Repositioning."	Journal of Vascular and Interventional Radiology 32(6): 902-906.	10.1016/j.jvir.2021.03.522
Li, Q., X. Tang, T. Tao, W. Zhang, W. Qin, J. Zhang and Z. Li (2018).	"A Randomized Controlled Trial of Comparing Ultrasound-Guided Transversus Abdominis Plane Block with Local Anesthetic Infiltration in Peritoneal Dialysis Catheter Implantation."	Blood purification 45(1‐3): 8‐14.	10.1159/000479083
Li, Q., X. Tang, T. Tao, W. Zhang, W. Qin, J. Zhang and Z. Li (2018).	"A Randomized Controlled Trial of Comparing Ultrasound-Guided Transversus Abdominis Plane Block with Local Anesthetic Infiltration in Peritoneal Dialysis Catheter Implantation."	Blood Purification 45(1-3): 8-14.	10.1159/000479083
Li, Q., X. Tang, T. Tao, W. Zhang, W. Qin, J. Zhang and Z. Li (2018).	"A Randomized Controlled Trial of Comparing Ultrasound-Guided Transversus Abdominis Plane Block with Local Anesthetic Infiltration in Peritoneal Dialysis Catheter Implantation."	Blood Purif 45(1-3): 8-14.	10.1159/000479083
Li, Q., X. Tang, T. Tao, W. Zhang, W. Qin, J. Zhang and Z. Li (2018).	"A Randomized Controlled Trial of Comparing Ultrasound-Guided Transversus Abdominis Plane Block with Local Anesthetic Infiltration in Peritoneal Dialysis Catheter Implantation."	Blood Purification 45(1-3): 8-14.	10.1159/000479083
Li, Z., H. Ding, X. Liu and J. Zhang (2020).	"Ultrasound-guided percutaneous peritoneal dialysis catheter insertion using multifunctional bladder paracentesis trocar: A modified percutaneous PD catheter placement technique."	Seminars in dialysis 33(2): 133-139.	10.1111/sdi.12862
Li, Z., H. Ding, X. Liu and J. Zhang (2020).	"Ultrasound-guided percutaneous peritoneal dialysis catheter insertion using multifunctional bladder paracentesis trocar: A modified percutaneous PD catheter placement technique."	Semin Dial 33(2): 133-139.	10.1111/sdi.12862
Li, Z., H. Ding, X. Liu and J. Zhang (2020).	"Ultrasound-guided percutaneous peritoneal dialysis catheter insertion using multifunctional bladder paracentesis trocar: A modified percutaneous PD catheter placement technique."	Seminars in Dialysis 33(2): 133-139.	10.1111/sdi.12862
Li, Z., Z. Fang, H. Ding, J. Sun, Y. Li, J. Liu, Y. Yu and J. Zhang (2022).	"Success rates and safety of a modified percutaneous PD catheter placement technique: Ultrasound-guided percutaneous placement of peritoneal dialysis catheters using a multifunctional bladder paracentesis trocar."	Medicine (United States) 101(31): E29694.	10.1097/MD.0000000000029694
Li, Z., Z. Fang, H. Ding, J. Sun, Y. Li, J. Liu, Y. Yu and J. Zhang (2022).	"Success rates and safety of a modified percutaneous PD catheter placement technique: Ultrasound-guided percutaneous placement of peritoneal dialysis catheters using a multifunctional bladder paracentesis trocar."	Medicine (Baltimore) 101(31): e29694.	10.1097/md.0000000000029694
Li, Z., Z. Fang, H. Ding, J. Sun, Y. Li, J. Liu, Y. Yu and J. Zhang (2022).	"Success rates and safety of a modified percutaneous PD catheter placement technique: Ultrasound-guided percutaneous placement of peritoneal dialysis catheters using a multifunctional bladder paracentesis trocar."	Medicine 101(31).	10.1097/md.0000000000029694
Li, Z., X. H. Tang, Q. Li, W.-J. Zhang, T. Tao and T. Zhu (2018).	"ULTRASOUND-GUIDED OBLIQUE SUB-COSTAL TRANSVERSUS ABDOMINIS PLANE BLOCK AS THE PRINCIPAL ANESTHESIA TECHNIQUE IN PERITONEAL DIALYSIS CATHETER IMPLANTATION AND PLASMA ROPIVACAINE CONCENTRATION EVALUATION IN ESRD PATIENTS: A PROSPECTIVE, RANDOMIZED, DOUBLE-BLINDED, CONTROLLED TRIAL."	Peritoneal Dialysis International 38(3): 192-199.	10.3747/pdi.2017.00222
Liang, H., Z. Huang, T. Wang, N. Lin, W. Liu, J. Cui, H. Yan and L. Tang (2017).	"Abdominal paracentesis drainage improves tolerance of enteral nutrition in acute pancreatitis: a randomized controlled trial."	Scandinavian Journal of Gastroenterology 52(4): 389-395.	10.1080/00365521.2016.1276617
Lim, C. Y., A. P. Oo, A. S. Rajput, R. G. Daiwajna, Y. Y. Lim and J. Tan (2023).	"A Nationwide Comparative Analysis of Peritoneoscopic and Laparoscopic Techniques for Peritoneal Dialysis Catheter Insertion in Brunei Darussalam."	Kidney360 4(2): 198-205.	10.34067/KID.0006052022
Lim, C. Y., A. P. Oo, A. S. Rajput, R. G. Daiwajna, Y. Y. Lim and J. Tan (2023).	"A Nationwide Comparative Analysis of Peritoneoscopic and Laparoscopic Techniques for Peritoneal Dialysis Catheter Insertion in Brunei Darussalam."	Kidney360 4(2): 198-205.	10.34067/kid.0006052022
Lim, C. Y., A. P. Oo, A. S. Rajput, R. G. Daiwajna, Y. Y. Lim and J. Tan (2023).	"A Nationwide Comparative Analysis of Peritoneoscopic and Laparoscopic Techniques for Peritoneal Dialysis Catheter Insertion in Brunei Darussalam."	Kidney360 4(2): 198-205.	10.34067/kid.0006052022
Lim, C. Y., J. Tan and Y. Y. Lim (2024).	"WCN24-1631 TRANSFORMING KIDNEY CARE IN BRUNEI DARUSSALAM POST COVID-19: PROJECT ONE'S IMPACT ON LOCAL END-STAGE KIDNEY DISEASE MANAGEMENT."	Kidney International Reports 9(4): S573.	10.1016/j.ekir.2024.02.1204
Lim, C. Y. and W. H. Tseng (2019).	"Comparison of pelvic drainage insertion during removal of dialysis catheter decreases the risk of complications in refractory peritoneal dialysis-related peritonitis: A single center experience."	International Journal of Urology 26: 98.	10.1111/iju.14061
Lim, S. J., H. J. Shim, B. G. Kwak, H. J. Kim, H. J. Park, E. J. Sa, C. H. Min, Y. C. Lee and K. S. Kim (1998).	"Recanalization of obstructed Tenckhoff peritoneal dialysis catheter: Wire/stylet manipulation combined with endoluminal electrocauterization."	Cardiovascular and Interventional Radiology 21(5): 435-438.	10.1007/s002709900296
Lim, W. M., L. Mushahar and S. Wan (2010).	"Comparing outcome of peritoneal dialysis catheter placement by peritoneoscopic versus surgical technique."	Peritoneal Dialysis International 30: S101.
Lin, J., B. Ni and G. Liu (2020).	"Percutaneous Endoscopic Necrosectomy (PEN) Combined with Percutaneous Catheter Drainage (PCD) and Irrigation for the Treatment of Clinically Relevant Pancreatic Fistula after Pancreatoduodenectomy."	Journal of Investigative Surgery 33(4): 317-324.	10.1080/08941939.2018.1511014
Lindley, R. M., A. R. Williams, N. Fraser and M. U. Shenoy (2012).	"Synchronous laparoscopic-assisted percutaneous endoscopic gastrostomy and peritoneal dialysis catheter placement is a valid alternative to open surgery."	Journal of Pediatric Urology 8(5): 527-530.	10.1016/j.jpurol.2011.09.011
Lindley, R. M., A. R. Williams, N. Fraser and M. U. Shenoy (2012).	"Synchronous laparoscopic-assisted percutaneous endoscopic gastrostomy and peritoneal dialysis catheter placement is a valid alternative to open surgery."	J Pediatr Urol 8(5): 527-530.	10.1016/j.jpurol.2011.09.011
Lindley, R. M., A. R. Williams, N. Fraser and M. U. Shenoy (2012).	"Synchronous laparoscopic-assisted percutaneous endoscopic gastrostomy and peritoneal dialysis catheter placement is a valid alternative to open surgery."	Journal of Pediatric Urology 8(5): 527-530.	10.1016/j.jpurol.2011.09.011
Liu, W. C., D. J. Yu, L. Li and S. Chen (2017).	"Application of ultrasound-guided transabdominal fascia block in peritoneal dialysis catheterization for patients with end-stage renal disease."	Biomedical Research-India 28.
Liu, W.-h., T. Wang, H.-t. Yan, T. Chen, C. Xu, P. Ye, N. Zhang, Z.-c. Liu and L.-j. Tang (2015).	"Predictors of Percutaneous Catheter Drainage (PCD) after Abdominal Paracentesis Drainage (APD) in Patients with Moderately Severe or Severe Acute Pancreatitis along with Fluid Collections."	Plos One 10(2).	10.1371/journal.pone.0115348
Lok, C. E., T. S. Huber, A. Orchanian-Cheff and D. K. Rajan (2024).	"Arteriovenous Access for Hemodialysis."	Jama-Journal of the American Medical Association 331(15): 1307-1317.	10.1001/jama.2024.0535
Lönn, L., A. Olmarker, K. Geterud and B. Risberg (2004).	"Prospective randomized study comparing ultrasound-guided thrombin injection to compression in the treatment of femoral pseudoaneurysms."	Journal of endovascular therapy 11(5): 570‐576.	10.1583/03-1181.1
Lorio, A., M. Liaqat, G. L. Parra, C. Juhas, D. I. Nweke, A. Nyabera, M. Bhattarai and S. Bansal (2023).	"Longevity of Percutaneously Placed Peritoneal Dialysis (PD) Catheters: Single-Center Study."	Journal of the American Society of Nephrology 34: 905.
Lu, Z., X. Zhu, T. Hua, J. Zhang, W. Xiao, D. Jia and M. Yang (2021).	"Efficacy and safety of abdominal paracentesis drainage on patients with acute pancreatitis: A systematic review and meta-analysis."	BMJ Open 11(8).	10.1136/bmjopen-2020-045031
Lu, Z., X. Zhu, T. Hua, J. Zhang, W. Xiao, D. Jia and M. Yang (2021).	"Efficacy and safety of abdominal paracentesis drainage on patients with acute pancreatitis: a systematic review and meta-analysis."	BMJ Open 11(8): e045031.	10.1136/bmjopen-2020-045031
Lu, Z., X. Zhu, T. Hua, J. Zhang, W. Xiao, D. Jia and M. Yang (2021).	"Efficacy and safety of abdominal paracentesis drainage on patients with acute pancreatitis: a systematic review and meta-analysis."	Bmj Open 11(8).	10.1136/bmjopen-2020-045031
Luz, I., A. R. Alves, H. Gonçalves, F. Ferrer, K. Lopes and A. Lobos (2018).	"Possible implications of surgical versus percutaneous tenckhoff catheter placement: A retrospective analysis."	Nephrology Dialysis Transplantation 33: i515.	10.1093/ndt/gfy104.SP492
Ma, Y., S. Liu, M. Yang, Y. Zou, D. Xue, Y. Liu, Y. Wang, X. Xie and H. Chen (2021).	"Association between different peritoneal dialysis catheter placement methods and short-term postoperative complications."	BMC Nephrol 22(1): 151.	10.1186/s12882-021-02340-y
Ma, Y., S. Liu, M. Yang, Y. Zou, D. Xue, Y. Liu, Y. Wang, X. Xie and H. Chen (2021).	"Association between different peritoneal dialysis catheter placement methods and short-term postoperative complications."	Bmc Nephrology 22(1).	10.1186/s12882-021-02340-y
Ma, Y., S. Liu, M. Yang, Y. Zou, D. Xue, Y. Liu, Y. Wang, X. Xie and H. Chen (2021).	"Association between different peritoneal dialysis catheter placement methods and short‐term postoperative complications."	BMC Nephrology 22(1).	10.1186/s12882-021-02340-y
Maagh, P., T. Butz, G. Plehn, A. Christoph and A. Meissner (2013).	"Pulmonary Vein Isolation in 2012: Is It Necessary to Perform a Time Consuming Electrophysical Mapping or Should We Focus on Rapid and Safe Therapies? A Retrospective Analysis of Different Ablation Tools."	International Journal of Medical Sciences 10(1): 24-33.	10.7150/ijms.4771
Maatman, T. K., S. Mahajan, A. M. Roch, E. P. Ceppa, M. G. House, A. Nakeeb, C. M. Schmidt and N. J. Zyromski (2020).	"Disconnected pancreatic duct syndrome predicts failure of percutaneous therapy in necrotizing pancreatitis."	Pancreatology 20(3): 362-368.	10.1016/j.pan.2020.01.014
Maffei, S., F. Bonello, E. Stramignoni, G. Forneris, G. M. Iadarola, M. Borca and F. Quarello (1992).	"Two years of experience and 119 peritoneal dialysis catheters placed with peritoneoscopy control and Y-TEC system."	Minerva urologica e nefrologica = The Italian journal of urology and nephrology 44(1): 63-67.
Maffei, S., F. Bonello, E. Stramignoni, G. Forneris, G. M. Iadarola, M. Borca and F. Quarello (1992).	"Two years of experience and 119 peritoneal dialysis catheters placed with peritoneoscopy control and Y-TEC system."	Minerva urologica e nefrologica = The Italian journal of urology and nephrology 44(1): 63-67.
Maffei, S., F. Bonello, E. Stramignoni, G. Forneris, G. M. Iadarola, M. Borca and F. Quarello (1992).	"[Two years of experience and 119 peritoneal dialysis catheters placed with peritoneoscopy control and Y-TEC system]."	Minerva Urol Nefrol 44(1): 63-67.
Maginot, T. J. Catheter system for use in e.g., hemodialysis or plasmapheresis includes guide catheter, original dialysis catheter, replacement catheter and cap, Maginot Vascular Systems.
Maher, E., M. J. Wolley, S. A. Abbas, S. P. Hawkins and M. R. Marshall (2014).	"Fluoroscopic versus laparoscopic implantation of peritoneal dialysis catheters: A retrospective cohort study."	Journal of Vascular and Interventional Radiology 25(6): 895-903.	10.1016/j.jvir.2014.01.023
Maher, E., M. J. Wolley, S. A. Abbas, S. P. Hawkins and M. R. Marshall (2014).	"Fluoroscopic versus laparoscopic implantation of peritoneal dialysis catheters: a retrospective cohort study."	J Vasc Interv Radiol 25(6): 895-903.	10.1016/j.jvir.2014.01.023
Maher, E., M. J. Wolley, S. A. Abbas, S. P. Hawkins and M. R. Marshall (2014).	"Fluoroscopic versus Laparoscopic Implantation of Peritoneal Dialysis Catheters: A Retrospective Cohort Study."	Journal of Vascular and Interventional Radiology 25(6): 895-903.	10.1016/j.jvir.2014.01.023
Maher, E. R., J. Stevens, C. Murphy and E. A. Brown (1988).	"COMPARISON OF 2 METHODS OF TENCKHOFF CATHETER INSERTION."	Nephron 48(1): 87-88.
Maheshwari, P. N., R. S. Heda, A. T. Oswal, G. Wagholikar, N. Rao and S. P. Maheshwari (2014).	"Laparoscopy-assisted Continuous Ambulatory Peritoneal Dialysis Catheter Placement Using Amplatz Dilators: A New Technique With Results."	Urology 84(6): 1521-1524.	10.1016/j.urology.2014.08.027
Manouras, A. J., P. B. Kekis, K. M. Stamou, M. M. Konstadoulakis and N. S. Apostolidis (2004).	"Laparoscopic placement of Oreopoulos-Zellerman catheters in CAPD patients."	Peritoneal Dialysis International 24(3): 252-255.	10.1177/089686080402400307
Manouras, A. J., P. B. Kekis, K. M. Stamou, M. M. Konstadoulakis and N. S. Apostolidis (2004).	"Laparoscopic placement of Oreopoulos-Zellerman catheters in CAPD patients."	Perit Dial Int 24(3): 252-255.
Manouras, A. J., P. B. Kekis, K. M. Stamou, M. M. Konstadoulakis and N. S. Apostolidis (2004).	"Laparoscopic placement of Oreopoulos-Zellerman catheters in CAPD patients."	Peritoneal Dialysis International 24(3): 252-255.
Marasinghe, A., A. Marasinghe, B. Pawar, R. Sureshkumar and S. Cherian (2013).	"Early experience with placement of tenckhoff peritoneal dialysis catheters using the modified seldinger technique."	Nephrology 18: 64.	10.1111/nep.12121
Marasini, M., G. Pongiglione, D. Ribaldone, A. Bertolini and L. Garello-Cantoni (1986).	"Pulsed Doppler in children operated on for aortic coarctation: reliability in the evaluation of minor residual lesions."	Giornale italiano di cardiologia 16(9): 734-740.
Marcelo, M. d. N., C. Domingos, C. Rodrigo and R. Miguel (2009).	"Comparative Study for PD Catheter Implant by Percutaneous Techinique, Guideded by Radioscopy and by Surgical Traditional Approach."	Blood Purification 28(4): 322-322.
Markic, D., B. Vujicic, M. Ivanovski, K. Krpina, A. Grskovic, D. Rahelic, N. Rubinic, Z. Zupan, H. Lasic, M. Materljan and S. Racki (2017).	"PERITONEAL DIALYSIS CATHETER SURGERY USING TRANSVERSUS ABDOMINIS PLANE BLOCK."	Peritoneal Dialysis International 37(4): 429-433.	10.3747/pdi.2016.00198
Markić, D., B. Vujičić, M. Ivanovski, K. Krpina, A. Gršković, D. Rahelić, N. Rubinić, Ž. Župan, H. Lasić, M. Materljan and S. Rački (2017).	"Peritoneal dialysis catheter surgery using transversus abdominis plane block."	Peritoneal Dialysis International 37(4): 429-433.	10.3747/pdi.2016.00198
Markić, D., B. Vujičić, M. Ivanovski, K. Krpina, A. Gršković, D. Rahelić, N. Rubinić, Ž. Župan, H. Lasić, M. Materljan and S. Rački (2017).	"Peritoneal Dialysis Catheter Surgery using Transversus Abdominis Plane Block."	Perit Dial Int 37(4): 429-433.	10.3747/pdi.2016.00198
Markic, D., B. Vujicic, M. Ivanovski, K. Krpina, A. Grskovic, S. Zivcic-Cosic, Z. Zupan, A. Maricic, M. Valencic and S. Racki (2015).	"Peritoneal Dialysis Catheter Placement Using an Ultrasound-Guided Transversus Abdominis Plane Block."	Blood Purification 39(4): 274-280.	10.1159/000381005
Markić, D., B. Vujičić, M. Ivanovski, K. Krpina, A. Gršković, S. Živčić-Ćosić, Z. Župan, A. Maričić, M. Valenčić and S. Rački (2015).	"Peritoneal Dialysis Catheter Placement Using an Ultrasound-Guided Transversus Abdominis Plane Block."	Blood Purification 39(4): 274-280.	10.1159/000381005
Markić, D., B. Vujičić, M. Ivanovski, K. Krpina, A. Gršković, S. Živčić-Ćosić, Ž. Župan, A. Maričić, M. Valenčić and S. Rački (2015).	"Peritoneal Dialysis Catheter Placement Using an Ultrasound-Guided Transversus Abdominis Plane Block."	Blood Purif 39(4): 274-280.	10.1159/000381005
Maroske, D. (1986).	"CONSERVATIVE TREATMENT OF ACUTE-PANCREATITIS."	Langenbecks Archiv Fur Chirurgie 369: 677-680.	10.1007/bf01274460
Marotta, J. S. (1997). Bioactive glass-coated silicone for percutaneous devices with improved tissue interaction.
Marques Gomes Junior, M. P., C. M. Rodrigues Alves, A. H. Pereira Barbosa, A. Caixeta, M. C. Batista, J. O. Medina Pestana and A. C. Carvalho (2018).	"Initial experience with the use of fractional flow reserve in the hemodynamic evaluation of transplant renal artery stenosis."	Catheterization and Cardiovascular Interventions 91(4): 820-826.	10.1002/ccd.27476
Martinez-Monge, R., M. Pagola, I. Vivas and J. Maria Lopez-Picazo (2008).	"CT-guided permanent brachytherapy for patients with medically inoperable early-stage non-small cell lung cancer (NSCLC)."	Lung Cancer 61(2): 209-213.	10.1016/j.lungcan.2007.12.016
Matthies, C., P. Fricke, R. Nickl, P. Capetian, F. Steigerwald and J. Volkmann (2019).	"Directional leads in deep brain stimulation - Surgical handling and evolving therapy options."	Movement Disorder 34: S571-S872.
Maya, I. D. (2007).	"Ultrasound/fluoroscopy-assisted placement of peritoneal dialysis catheters."	Seminars in Dialysis 20(6): 611-615.	10.1111/j.1525-139X.2007.00371.x
Maya, I. D. (2007).	"Ultrasound/fluoroscopy-assisted placement of peritoneal dialysis catheters."	Semin Dial 20(6): 611-615.	10.1111/j.1525-139X.2007.00371.x
Maya, I. D. (2007).	"Ultrasound/Fluoroscopy-assisted placement of peritoneal dialysis catheters."	Seminars in Dialysis 20(6): 611-615.	10.1111/j.1525-139X.2007.00371.x
Maya, I. D. (2008).	"Ambulatory Setting for Peritoneal Dialysis Catheter Placement."	Seminars in Dialysis 21(5): 457-458.	10.1111/j.1525-139X.2008.00462.x
McBride, K. D. (2013).	"What other endovenous techniques can we use?"	CardioVascular and Interventional Radiology 36: S159-S161.
McIntyre, C. W. and R. J. Fluck (2002).	"Simultaneous non-surgical removal and insertion of peritoneal dialysis catheters for defective drainage: a bedside, day case technique."	Clinical Nephrology 57(6): 462-467.
McIntyre, C. W., M. W. Taal, R. J. Fluck and D. Hinwood (2003).	"Adherence of tunnelled haemodialysis catheter to superior vena caval stent: successful percutaneous removal."	Nephrology Dialysis Transplantation 18(2): 432-433.	10.1093/ndt/18.2.432
McLean, T. R., K. Simmons and L. G. Svensson (1993).	"MANAGEMENT OF POSTOPERATIVE INTRAABDOMINAL ABSCESSES BY ROUTINE PERCUTANEOUS DRAINAGE."	Surgery Gynecology & Obstetrics 176(2): 167-171.
Medani, S., W. Hussein, M. Shantier, R. Flynn, C. Wall and G. Mellotte (2015).	"Comparison of percutaneous and open surgical techniques for first-time peritoneal dialysis catheter placement in the unbreached peritoneum."	Peritoneal Dialysis International 35(5): 576-585.	10.3747/pdi.2013.00003
Medani, S., W. Hussein, M. Shantier, R. Flynn, C. Wall and G. Mellotte (2015).	"Comparison of Percutaneous and Open Surgical Techniques for First-Time Peritoneal Dialysis Catheter Placement in the Unbreached Peritoneum."	Perit Dial Int 35(5): 576-585.	10.3747/pdi.2013.00003
Medani, S., W. Hussein, M. Shantier, R. Flynn, C. Wall and G. Mellotte (2015).	"COMPARISON OF PERCUTANEOUS AND OPEN SURGICAL TECHNIQUES FOR FIRST-TIME PERITONEAL DIALYSIS CATHETER PLACEMENT IN THE UNBREACHED PERITONEUM."	Peritoneal Dialysis International 35(5): 576-585.	10.3747/pdi.2013.00003
Medani, S., M. Shantier, W. Hussein, C. Wall and G. Mellotte (2012).	"A comparative analysis of percutaneous and open surgical techniques for peritoneal catheter placement."	Peritoneal Dialysis International 32(6): 628-635.	10.3747/pdi.2011.00187
Medani, S., M. Shantier, W. Hussein, C. Wall and G. Mellotte (2012).	"A comparative analysis of percutaneous and open surgical techniques for peritoneal catheter placement."	Perit Dial Int 32(6): 628-635.	10.3747/pdi.2011.00187
Medani, S., M. Shantier, W. Hussein, C. Wall and G. Mellotte (2012).	"A COMPARATIVE ANALYSIS OF PERCUTANEOUS AND OPEN SURGICAL TECHNIQUES FOR PERITONEAL CATHETER PLACEMENT."	Peritoneal Dialysis International 32(6): 628-635.	10.3747/pdi.2011.00187
Medical Advisory, S. (2006).	"Negative pressure wound therapy: an evidence-based analysis."	Ontario health technology assessment series 6(14): 1-38.
Mellotte, G. J., C. A. Ho, S. H. Morgan, M. R. Bending and A. J. Eisinger (1993).	"PERITONEAL-DIALYSIS CATHETERS - A COMPARISON BETWEEN PERCUTANEOUS AND CONVENTIONAL SURGICAL PLACEMENT TECHNIQUES."	Nephrology Dialysis Transplantation 8(7): 626-630.
Merrikhi, A., H. Raji Asadabadi, A. A. Beigi, S. M. Marashi, H. Ghaheri and Z. Nasiri Zarch (2014).	"Comparison of percutaneous versus open surgical techniques for placement of peritoneal dialysis catheter in children: a randomized clinical trial."	Medical journal of the Islamic Republic of Iran 28: 38.
Merrikhi, A., H. Raji Asadabadi, A. A. Beigi, S. M. Marashi, H. Ghaheri and Z. Nasiri Zarch (2014).	"Comparison of percutaneous versus open surgical techniques for placement of peritoneal dialysis catheter in children: A randomized clinical trial."	Medical journal of the Islamic Republic of Iran 28: 38-38.
Messias, A., F. Caeiro, V. Fernandes, F. Nolasco and A. C. Ferreira (2018).	"A large comparative study of surgically placed vs percutaneously placed peritoneal dialysis catheters in dialysis patients."	Nephrology Dialysis Transplantation 33: i204.	10.1093/ndt/gfy104.FP493
Messias, A., F. Cardoso, F. Caeiro, V. Fernandes, A. C. Ferreira and F. Nolasco (2019).	"Risk factors associated with peritoneal dialysis catheter survival: A single-center cohort study."	Nephrology Dialysis Transplantation 34: a524-a525.	10.1093/ndt/gfz103.SP496
Messias, A., F. Cardoso, F. Caeiro, V. Fernandes, A. C. Ferreira and F. Nolasco (2019).	"RISK FACTORS ASSOCIATED WITH PERITONEAL DIALYSIS CATHETER SURVIVAL: A SINGLE-CENTER COHORT STUDY."	Nephrology Dialysis Transplantation 34.
Meyer, T. M. and R. Shahverdyan (2021).	"Vascular access in hemodialysis New developments."	Nephrologe 16(5): 269-276.	10.1007/s11560-021-00521-2
Miller, M., B. McCormick, S. Lavoie, M. Biyani and D. Zimmerman (2012).	"Fluoroscopic Manipulation of Peritoneal Dialysis Catheters: Outcomes and Factors Associated with Successful Manipulation."	Clinical Journal of the American Society of Nephrology 7(5): 795-800.	10.2215/cjn.09850911
Miyaji, Y., K. Hirata, H. Takasaki, S. Kin, A. Takahara, K. Fukumoto, M. Kaifu, T. Fujii, Y. Jo, T. Yokoyama and A. Nagai (2013).	"A peritoneal wall anchor technique using a new device for laparoscopy-assisted catheter placement in peritoneal dialysis."	Journal of Endourology 27: A178.	10.1089/end.2013.2001
Miyata, S., J. Golden, O. Lebedevskiy and D. W. Bliss (2018).	"The rate of PD catheter complication does not increase with simultaneous abdominal surgery."	Journal of Pediatric Surgery 53(8): 1499-1503.	10.1016/j.jpedsurg.2017.11.052
Mizandari, M., N. Habib and T. Azrumelashvili (2016).	"Percutaneous image-guided pancreatic duct interventions in the management of the cancer of the head of the pancreas."	Journal of Vascular and Interventional Radiology 27(6): e102-e103.	10.1016/j.jvir.2016.04.006
Mohamed, A., H. Gidda, A. Kotha, Z. A. I. D. Yaqoob and R. E. N. E. Franco (2023).	"RECURRENT RIGHT-SIDED PLEURAL EFFUSIONS SECONDARY TO PLEUROPERITONEAL LEAKS FROM PERITONEAL FLUID."	Chest 164(4): A3741-A3742.	10.1016/j.chest.2023.07.2434
Moon, J.-Y., S. Song, K.-H. Jung, M. Park, S.-H. Lee, C.-G. Ihm, J.-H. Oh, S. H. Kwon and T. W. Lee (2008).	"Fluoroscopically guided peritoneal dialysis catheter placement: Long-term results from a single center."	Peritoneal Dialysis International 28(2): 163-169.
Moore, H. and C. Singer (2013). Urological Dysfunction. 24: 187-200.
Moore, H. and C. Singer (2013). Urological Dysfunction. 24: 187-200.
Moreiras, M., A. J. Perez, J. A. Sobrado, L. Palomares, A. Gandara, L. Gonzalez, M. Courel, E. Novoa and P. Gil (1992).	"MIGRATION OF PERITONEAL CATHETER IN CONTINUOUS AMBULATORY PERITONEAL-DIALYSIS (CAPD) - EXPERIENCE AND RESULTS."	Nefrologia 12(6): 497-504.
Moreno-Novales, R., L. Á. Bastida-Castro, F. D. Martinez-Sanchez, M. J. Corredor-Nassar, E. K. Tenorio-Aguirre, M. A. Salinas-Ramírez and J. Balderas-Juarez (2024).	"WCN24-852 COMPARISON OF FOUR CATHETER INSERTION TECHNIQUES FOR PERITONEAL DIALYSIS AT A SECOND-LEVEL CENTER IN MEXICO CITY."	Kidney International Reports 9(4): S582-S583.	10.1016/j.ekir.2024.02.1223
Moreno-Novales, R., B. Moguel-González, B. Cortez-Flores, M. A. Salinas-Ramírez, O. Sánchez-Vázquez, L. Cobiellas-Carballo, E. P. Camacho-Murillo, E. Mendoza-Ramírez, R. Montepío, M. J. Corredor-Nassar, F. D. Martínez-Sánchez, L. Á. Bastida-Castro and J. Balderas-Juárez (2024).	"WCN24-851 IMPACT ON SURVIVAL OF PERITONEAL DIALYSIS ACCESS AND ITS RELATIONSHIP WITH THE INSERTION TECHNIQUE. A RETROSPESCTIVE, MULTICENTRIC COHORT STUDY."	Kidney International Reports 9(4): S582.	10.1016/j.ekir.2024.02.1222
Morris, C. S. (2020).	"Interventional Radiology Placement and Management of Tunneled Peritoneal Dialysis Catheters: A Pictorial Review."	Radiographics 40(6): 1789-1806.	10.1148/rg.2020200063
Morton, J. M., A. Brown, J. A. Galanko, J. A. Norton, I. S. Grimm and K. E. Behrns (2005).	"A national comparison of surgical versus percutaneous drainage of pancreatic pseudocysts: 1997-2001."	Journal of Gastrointestinal Surgery 9(1): 15-20.	10.1016/j.gassur.2004.10.005
Mularski, R. A., J. M. Sippel and M. L. Osborne (2000).	"Pneumoperitoneum: A review of nonsurgical causes."	Critical Care Medicine 28(7): 2638-2644.	10.1097/00003246-200007000-00078
Murphy, J. L., J. L. Dalsin, A. N. Lyman, L. L. Vollenweider, J. L. Broussard, N. Winterbottom, J. T. Koepsel, A. Lyman, L. Vollenweider, J. Dalsin, J. Broussard, J. Koepsel and L. L. Bremer New phenyl derivative functionalized polymer compound useful in bioadhesive construct, as adhesives/surface treatment/anti-fouling aids, for fixation of synthetic resorbable/non-resorbable and biological memb…
Murugesan, V., S. Dakshinamoorthy, R. Padmaraj, G. Senthilkumaran, V. D. Rajarathinam, C. B. A. Muthukumaran, P. Devaraju, V. S. Jibia, N. Gopalakrishnan and V. Arumugam (2022).	"CLINICAL CHARACTERISTICS AND OUTCOMES OF PATIENTS ON CONTINUOUS AMBULATORY PERITONEAL DIALYSIS: A SINGLE CENTRE EXPERIENCE."	Indian Journal of Nephrology 32(7): S14.	10.4103/0971-4065.362543
Murugesan, V., P. Devaraju, C. M. Balasubramanian, V. D. Rajarathinam, G. Senthilkumaran, J. V s, G. Natarajan, S. Dakshinamoorthy, V. Arumugam and D. K. Thanigachalam (2023).	"WCN23-0679 CLINICAL CHARACTERISTICS AND OUTCOMES OF PATIENTS ON CONTINUOUS AMBULATORY PERITONEAL DIALYSIS - A SINGLE CENTRE EXPERIENCE."	Kidney International Reports 8(3): S353-S354.	10.1016/j.ekir.2023.02.794
Muthalampet, K. (2018).	"Management of pancreatic trauma – A single center experience."	HPB 20: S675.	10.1016/j.hpb.2018.06.2338
Mutneja, A., S. Arora, F. J. O'Brien, D. W. Coyne and D. Picus (2020).	"Image-guided percutaneous peritoneal dialysis catheters: Greater than the sum of their parts."	Journal of the American Society of Nephrology 31: 421-422.
Nahman Jr, N. S., D. F. Middendorf, W. H. Bay, R. McElligott, S. Powell and J. Anderson (1992).	"Modification of the percutaneous approach to peritoneal dialysis catheter placement under peritoneoscopic visualization: clinical results in 78 patients."	Journal of the American Society of Nephrology : JASN 3(1): 103-107.	10.1681/asn.v31103
Nahman, N. S., Jr., D. F. Middendorf, W. H. Bay, R. McElligott, S. Powell and J. Anderson (1992).	"Modification of the percutaneous approach to peritoneal dialysis catheter placement under peritoneoscopic visualization: clinical results in 78 patients."	J Am Soc Nephrol 3(1): 103-107.	10.1681/asn.v31103
Nahman, N. S., D. F. Middendorf, W. H. Bay, R. McElligott, S. Powell and J. Anderson (1992).	"MODIFICATION OF THE PERCUTANEOUS APPROACH TO PERITONEAL-DIALYSIS CATHETER PLACEMENT UNDER PERITONEOSCOPIC VISUALIZATION - CLINICAL-RESULTS IN 78 PATIENTS."	Journal of the American Society of Nephrology 3(1): 103-107.	10.1681/asn.v31103
Nakajima, M., K. Bando, M. Miyajima and H. Arai (2009).	"Lumboperitoneal shunt placement using computed tomography and fluoroscopy in conscious patients Technical note."	Journal of Neurosurgery 111(3): 618-622.	10.3171/2009.1.jns08204
Narayan, R., T. Fried, G. Chica, M. Schaefer and D. Mullins (2014).	"Minimally invasive fluoroscopic percutaneous peritoneal dialysis catheter salvage."	Clinical Kidney Journal 7(3): 264-268.	10.1093/ckj/sfu042
Narayan, R., T. Fried, G. Chica, M. Schaefer and D. Mullins (2014).	"Minimally invasive fluoroscopic percutaneous peritoneal dialysis catheter salvage."	Clin Kidney J 7(3): 264-268.	10.1093/ckj/sfu042
Narayan, R., T. Fried, G. Chica, M. Schaefer and D. Mullins (2014).	"Minimally invasive fluoroscopic percutaneous peritoneal dialysis catheter salvage."	Clinical kidney journal 7(3): 264-268.	10.1093/ckj/sfu042
Natraj Setty, H. S. and C. N. Manjunath (2015).	"Mesenteric artery stenosis presenting as severe erosive gastroduodenitis: A rare case report with long-term follow-up."	Indian Heart Journal 67: S50-S51.
Nct (2009).	"Open Versus Percutaneous Insertion of CAPD Catheters."	https://clinicaltrials.gov/show/NCT01023191.
Nct (2012).	"Effects of Atorvastatin Treatment on Left Ventricular Diastolic Function in Peritoneal Dialysis Patients."	https://clinicaltrials.gov/show/NCT01503671.
Nct (2021).	"Endoscopic Versus Percutaneous Biliary Drainage for Resectable Pancreatic Head Cancer."	https://clinicaltrials.gov/show/NCT04823832.
Neufeld, D., Z. Korzets, J. Bernheim and B. Shpitz (2011).	"Laparoscopic management of peritoneal dialysis catheters."	Harefuah 150(2): 84-208.
Neufeld, D., Z. Korzets, J. Bernheim and B. Shpitz (2011).	"[Laparoscopic management of peritoneal dialysis catheters]."	Harefuah 150(2): 84-86, 209, 208.
Neufeld, D., Z. Korzets, J. Bernheim and B. Shpitz (2011).	"[Laparoscopic management of peritoneal dialysis catheters]."	Harefuah 150(2): 84-86, 209, 208.
Ng, C. W., G. Harris and C. Holmes (2018).	"The prevalence and utility of backup arteriovenous fistula in patients undergoing peritoneal dialysis - A rural perspective."	Nephrology 23: 96.	10.1111/nep.13442
Nicholas, J., M. Thomas, R. Adkins, K. Sandhu, S. Smith, J. Odum and I. Dasgupta (2014).	"Percutaneous and Surgical Peritoneal Dialysis Catheter Placements Have Comparable Outcomes in the Modern Era."	Peritoneal Dialysis International 34(5): 552-556.	10.3747/pdi.2013.00125
Nickl, R., P. Fricke, F. Steigerwald, J. Volkmann and C. Matthies (2017).	"First experience with 59 directional leads in Deep Brain Stimulation."	Movement Disorders 32: 244-245.	10.1002/mds.27087
Niyyar, V. D. and G. Beathard (2020).	"Interventional Nephrology: Opportunities and Challenges."	Advances in Chronic Kidney Disease 27(4): 344-+.	10.1053/j.ackd.2020.05.013
Nogaki, F. (2023).	"Two-step puncture technique in percutaneous peritoneal dialysis catheter placement."	Peritoneal Dialysis International 43(5): 421-422.	10.1177/08968608231170718
Nomura, T. (2015).	"Successful percutaneous coronary intervention with guideliner for subtotal occlusive lesion in anomalous right coronary artery."	Journal of the American College of Cardiology 65(17): S289-S290.
Nourse, P., B. Cullis, F. Finkelstein, A. Numanoglu, B. Warady, S. Antwi and M. McCulloch (2021).	"ISPD guidelines for peritoneal dialysis in acute kidney injury: 2020 Update (paediatrics)."	Peritoneal Dialysis International 41(2): 139-157.	10.1177/0896860820982120
Nourse, P., B. Cullis, F. Finkelstein, A. Numanoglu, B. Warady, S. Antwi and M. McCulloch (2021).	"ISPD guidelines for peritoneal dialysis in acute kidney injury: 2020 Update (paediatrics)."	Peritoneal Dialysis International 41(2): 139-157.	10.1177/0896860820982120
Nurkholiq, S., T. Ghinorawa and Y. A. Dany (2020).	"Clinical evaluation of tenckhoff catheter insertion in paediatric peritoneal dialysis: A single center study."	International Journal of Urology 27(SUPPL 1): 91.	10.1111/iju.14397
Obaid, O., T. T. Ruiz, M. Nazzal, M. W. Barber, F. Rodriguez-Silva, S. Dash, O. Al-Jalodi, A. Young and J. Sferra (2024).	"Inpatient peritoneal dialysis catheters placed across the United States during a 3-year period: Lessons learned from 15,000 patients."	Surgery 175(3): 877-884.	10.1016/j.surg.2023.09.058
Obaid, O., T. Torres-Ruiz, M. Nazzal, M. Wandtke Barber, F. Rodriguez-Silva, S. Dash, O. Al-Jalodi, A. Young and J. Sferra (2024).	"Inpatient peritoneal dialysis catheters placed across the United States during a 3-year period: Lessons learned from 15,000 patients."	Surgery (United States) 175(3): 877-884.	10.1016/j.surg.2023.09.058
Obaid, O., T. Torres-Ruiz, M. Nazzal, M. Wandtke Barber, F. Rodriguez-Silva, S. Dash, O. Al-Jalodi, A. Young and J. Sferra (2024).	"Inpatient peritoneal dialysis catheters placed across the United States during a 3-year period: Lessons learned from 15,000 patients."	Surgery 175(3): 877-884.	10.1016/j.surg.2023.09.058
Ogunc, G. (2005).	"Minilaparoscopic extraperitoneal tunneling with omentopexy: A new technique for CAPD catheter placement."	Peritoneal Dialysis International 25(6): 551-555.	10.1177/089686080502500609
Ogunc, G. (2005).	"Minilaparoscopic extraperitoneal tunneling with omentopexy: a new technique for CAPD catheter placement."	Perit Dial Int 25(6): 551-555.
Ogunc, G. (2005).	"Minilaparoscopic extraperitoneal tunneling with omentopexy: A new technique for CAPD catheter placement."	Peritoneal Dialysis International 25(6): 551-555.
Ögünç, G. (2002).	"Malfunctioning peritoneal dialysis catheter and accompanying surgical pathology repaired by laparoscopic surgery."	Peritoneal Dialysis International 22(4): 454-462.
Okhuysen-Cawley, R., P. Prodhan, M. Imamura, A. H. Dedman and K. J. Anand (2007).	"Management of abdominal compartment syndrome during extracorporeal life support."	Pediatr Crit Care Med 8(2): 177-179.	10.1097/01.pcc.0000257102.53488.5e
Okhuysen-Cawley, R., P. Prodhan, M. Imamura, A. H. Dedman and K. J. S. Anand (2007).	"Management of abdominal compartment syndrome during extracorporeal life support."	Pediatric Critical Care Medicine 8(2): 177-179.	10.1097/01.PCC.0000257102.53488.5E
Okhuysen-Cawley, R., P. Prodhan, M. Imamura, A. H. Dedman and K. J. S. Anand (2007).	"Management of abdominal compartment syndrome during extracorporeal life support."	Pediatric Critical Care Medicine 8(2): 177-179.	10.1097/01.pcc.0000257102.53488.5e
Okimoto, T., M. Imazu, Y. Hayashi, Y. Gomyo, Y. Sekiguchi, K. Yanagihara, Y. Shimohara, K. Sumii, H. Yamamoto, F. Tadehara and et al. (2001).	"Quinapril with high affinity to tissue angiotensin-converting enzyme reduces restenosis after percutaneous transcatheter coronary intervention."	Cardiovascular drugs and therapy / sponsored by the International Society of Cardiovascular Pharmacotherapy 15(4): 323‐329.	10.1023/a:1012758615035
Olak, J., N. V. Christou, L. A. Stein, G. Casola and J. L. Meakins (1986).	"OPERATIVE VS PERCUTANEOUS DRAINAGE OF INTRAABDOMINAL ABSCESSES - COMPARISON OF MORBIDITY AND MORTALITY."	Archives of Surgery 121(2): 141-146.
Onitsuka, K., T. Tadokoro, K. Miyata, M. Mohri and H. Yamamoto (2017).	"A case of improved functional mitral regurgitation and severe LV dysfunction after the closure of hemodialysis fistula."	Journal of Cardiac Failure 23(10): S52.	10.1016/j.cardfail.2017.08.250
Onizawa, S., M. Hamano, A. Tsuchiya, T. Araida, J. Toda and M. Yamamoto (2012).	"Successful treatment of pseudoaneurysm rupture after pylorus preserving pancreaticoduodenectomy by covered stent placement."	Surgical technology international 22: 77-82.
Onur, I., E. B. Karaayvaz, N. G. Serbest, F. Mercanoglu, A. Elitok and K. Adalet (2014).	"Right Heart Ventriculography from Left Internal mammarian artery."	Global Heart 9(1): e285-e286.	10.1016/j.gheart.2014.03.2255
O'Regan, S., L. Garel, H. Patriquin and S. Yazbeck (1988).	"Outflow obstruction: Whiplash technique for catheter mobilization."	Peritoneal Dialysis International 8(4): 265-268.	10.1177/089686088800800406
Orsi, F., G. Bonomo, L. Monfardini and P. Della Vigna (2009).	"Bland embolization."	CardioVascular and Interventional Radiology 32: 140-142.
Osman, K., S. Srinivasa and J. Koea (2018).	"Liver abscess: contemporary presentation and management in a Western population."	The New Zealand medical journal 131(1470): 65-70.
Otero, J., R. M. Arnold, B. Heniford and R. B. Davis (2018).	"Trans-inguinal total abdominal colectomy & inguinal hernia repair for massive inguinoscrotal hernia."	Diseases of the Colon and Rectum 61(5): e312.	10.1097/DCR.0000000000001104
Oza-Gajera, B. P., A. K. Abdel-Aal and A. Almehmi (2022).	"Complications of Percutaneous Peritoneal Dialysis Catheter."	Seminars in Interventional Radiology 39(1): 40-46.	10.1055/s-0041-1741484
Özener, Ç., A. Bihorac and E. Akoglu (2001).	"Technical survival of CAPD catheters:: comparison between percutaneous and conventional surgical placement techniques."	Nephrology Dialysis Transplantation 16(9): 1893-1899.	10.1093/ndt/16.9.1893
Pan, M. S., R. H. Wu, D. P. Sun, Y. F. Tian and M. J. Chen (2014).	"Renal vein stenosis with transudative ascites from graft after renal transplantation with good response after percutaneous stent placement."	Transplantation Proceedings 46(2): 598-601.	10.1016/j.transproceed.2013.09.051
Pandey, A., R. M. Scarborough, M. S. Venkatraman, R. Scarborough and M. Venkatraman New 4-(pyridin-4-ylamino)quinoline derivatives used for treating e.g. atherosclerosis, thrombosis, myocardial infarction, stroke, congestive heart failure and dilated cardiomyopathy, Millennium Pharm Inc.
Pannala, R., J. J. Brandabur, S.-I. Gan, M. Gluck, S. Irani, D. J. Patterson, A. S. Ross, R. Dorer, L. W. Traverso, V. J. Picozzi and R. A. Kozarek (2011).	"Afferent limb syndrome and delayed GI problems after pancreaticoduodenectomy for pancreatic cancer: single-center, 14-year experience."	Gastrointestinal Endoscopy 74(2): 295-302.	10.1016/j.gie.2011.04.029
Paquay, Y., J. E. Deruijter, J. Vanderwaerden and J. A. Jansen (1994).	"TITANIUM FIBER MESH ANCHORAGE FOR PERCUTANEOUS DEVICES APPLICABLE FOR PERITONEAL-DIALYSIS."	Journal of Biomedical Materials Research 28(11): 1321-1328.	10.1002/jbm.820281110
Paquay, Y. C., A. E. deRuijeter, J. P. C. vanderWaerden and J. A. Jansen (1996).	"A one stage versus two stage surgical technique - Tissue reaction to a percutaneous device provided with titanium fiber mesh applicable for peritoneal dialysis."	Asaio Journal 42(6): 961-967.	10.1097/00002480-199642060-00008
Park, Y. S., S. I. Min, D. K. Kim, K. H. Oh, S. K. Min, S. M. Kim and J. Ha (2014).	"The outcomes of percutaneous versus open placement of peritoneal dialysis catheters."	World journal of surgery 38(5): 1058-1064.	10.1007/s00268-013-2346-5
Park, Y. S., S. I. Min, D. K. Kim, K. H. Oh, S. K. Min, S. M. Kim and J. Ha (2014).	"The outcomes of percutaneous versus open placement of peritoneal dialysis catheters."	World J Surg 38(5): 1058-1064.	10.1007/s00268-013-2346-5
Park, Y. S., S.-I. Min, D. K. Kim, K.-H. Oh, S.-K. Min, S. M. Kim and J. Ha (2014).	"The Outcomes of Percutaneous Versus Open Placement of Peritoneal Dialysis Catheters."	World Journal of Surgery 38(5): 1058-1064.	10.1007/s00268-013-2346-5
Parthasarathy, R., A. Jacob, D. Selvanathan and S. Veena (2023).	"ACUTE KIDNEY INJURY IN PATIENTS WITH VENTRICULAR SEPTAL RUPTURE: A SINGLE CENTER STUDY."	Nephrology Dialysis Transplantation 38: i1115-i1116.	10.1093/ndt/gfad063c_6578
Pastan, S., C. Gassensmith, A. K. Manatunga, J. B. Copley, E. J. Smith and R. J. Hamburger (1991).	"Prospective comparison of peritoneoscopic and surgical implantation of CAPD catheters."	ASAIO transactions / American Society for Artificial Internal Organs 37(3): M154-156.
Pastan, S., C. Gassensmith, A. K. Manatunga, J. B. Copley, E. J. Smith and R. J. Hamburger (1991).	"Prospective comparison of peritoneoscopic and surgical implantation of CAPD catheters."	ASAIO transactions 37(3): M154-156.
Pastore, R. A. (1970).	"AMEBIC LIVER ABSCESS - USE OF PERCUTANEOUS CATHETER DRAINAGE."	Military Medicine 135(6): 476-&.	10.1093/milmed/135.6.476
Pedrazzoli, S., C. Pasquali, C. Sperti, S. Scappin and G. Liessi (2006).	"Conservative treatment of postoperative pancreatic fistulas."	Gastroenterology 130(4): A886-A887.
Peng, Y., D. Zhang, T. Zheng, H. Liu, J. Su, Y. Xu, X. Hu, J. Wu, G. Chen, H. Hou, S. Ma, Z. Li, B. Zhu and F. Lu (2019).	"A half-percutaneous technique for peritoneal dialysis catheter implantation using a modified trocar: a report of 84 cases."	International Urology and Nephrology 51(8): 1451-1457.	10.1007/s11255-019-02159-5
Peng, Y., D. Zhang, T. Zheng, H. Liu, J. Su, Y. Xu, X. Hu, J. Wu, G. Chen, H. Hou, S. Ma, Z. Li, B. Zhu and F. Lu (2019).	"A half-percutaneous technique for peritoneal dialysis catheter implantation using a modified trocar: a report of 84 cases."	Int Urol Nephrol 51(8): 1451-1457.	10.1007/s11255-019-02159-5
Peng, Y., D. Zhang, T. Zheng, H. Liu, J. Su, Y. Xu, X. Hu, J. Wu, G. Chen, H. Hou, S. Ma, Z. Li, B. Zhu and F. Lu (2019).	"A half-percutaneous technique for peritoneal dialysis catheter implantation using a modified trocar: a report of 84 cases."	International Urology and Nephrology 51(8): 1451-1457.	10.1007/s11255-019-02159-5
Peppelenbosch, A., W. H. van Kuijk, N. D. Bouvy, F. M. van der Sande and J. H. Tordoir (2008).	"Peritoneal dialysis catheter placement technique and complications."	NDT Plus 1(Suppl 4): iv23-iv28.	10.1093/ndtplus/sfn120
Peppelenbosch, A., W. H. M. Van Kuijk, N. D. Bouvy, F. M. Van Der Sande and J. H. M. Tordoir (2008).	"Peritoneal dialysis catheter placement technique and complications."	NDT Plus 1(SUPPL. 4): iv23-iv28.	10.1093/ndtplus/sfn120
Peppelenbosch, A., W. H. M. van Kuijk, N. D. Bouvy, F. M. van der Sande and J. H. M. Tordoir (2008).	"Peritoneal dialysis catheter placement technique and complications."	NDT plus 1(Suppl 4): iv23-iv28.	10.1093/ndtplus/sfn120
Perakis, K. E., K. G. Stylianou, J. P. Kyriazis, V. N. Mavroeidi, I. G. Katsipi, E. A. Vardaki, I. G. Petrakis, S. Stratigis, N. G. Kroustalakis, A. K. Alegakis and E. K. Daphnis (2009).	"Long-Term Complication Rates and Survival of Peritoneal Dialysis Catheters: The Role of Percutaneous Versus Surgical Placement."	Seminars in Dialysis 22(5): 569-575.	10.1111/j.1525-139X.2009.00621.x
Pereira, J. K., P. G. Chait and S. F. Miller (1996).	"Deep pelvic abscesses in children: Transrectal drainage under radiologic guidance."	Radiology 198(2): 393-396.	10.1148/radiology.198.2.8596838
Perl, J., A. Pierratos, G. Kandasamy, B. B. McCormick, R. R. Quinn, A. K. Jain, A. Huang, J. M. Paterson and M. J. Oliver (2015).	"Peritoneal dialysis catheter implantation by nephrologists is associated with higher rates of peritoneal dialysis utilization: A population-based study."	Nephrology Dialysis Transplantation 30(2): 301-309.	10.1093/ndt/gfu359
Perl, J., A. Pierratos, G. Kandasamy, B. B. McCormick, R. R. Quinn, A. K. Jain, A. Huang, J. M. Paterson and M. J. Oliver (2015).	"Peritoneal dialysis catheter implantation by nephrologists is associated with higher rates of peritoneal dialysis utilization: a population-based study."	Nephrol Dial Transplant 30(2): 301-309.	10.1093/ndt/gfu359
Perl, J., A. Pierratos, G. Kandasamy, B. B. McCormick, R. R. Quinn, A. K. Jain, A. Huang, J. M. Paterson and M. J. Oliver (2015).	"Peritoneal dialysis catheter implantation by nephrologists is associated with higher rates of peritoneal dialysis utilization: a population-based study."	Nephrology Dialysis Transplantation 30(2): 301-309.	10.1093/ndt/gfu359
Permpongkosol, S., K. Nontakaew and C. Liranupat (2010).	"Laparoendoscopic single-site nephrectomy in a patient undergoing continuous ambulatory peritoneal dialysis(CAPD)."	International Journal of Urology 17: A397.	10.1111/j.1442-2042.2010.02650.x
Permpongkosol, S., K. Nontakaew and C. Liranupat (2010).	"Laparoendoscopic single-site nephrectomy in a patient undergoing continuous ambulatory peritoneal dialysis(CAPD)."	Journal of Endourology 24: A375.	10.1089/end.2010.2003.supp
Permpongkosol, S., K. Nontakaew and C. Liranupat (2010).	"LAPAROENDOSCOPIC SINGLE-SITE NEPHRECTOMY IN A PATIENT UNDERGOING CONTINUOUS AMBULATORY PERITONEAL DIALYSIS(CAPD)."	Journal of Endourology 24: A375-A375.
Perren, B., A. Sharma, S. Somalanka and B. R. Sood (2019).	"Local anaesthesia peritoneal dialysis catheter insertion: A single-centre tertiary care renal unit experience from The United Kingdom."	Journal of the American Society of Nephrology 30: 577.
Peschel, R. E., J. W. Colberg, Z. Chen, R. Nath and L. D. Wilson (2004).	"Iodine 125 versus palladium 103 implants for prostate cancer: Clinical outcomes and complications."	Cancer Journal 10(3): 170-174.	10.1097/00130404-200405000-00006
Petho, A., R. P. Szabo, M. Tapolyai and L. Rosivall (2019).	"Bedside placement of peritoneal dialysis catheters - a single-center experience from Hungary."	Renal Failure 41(1): 434-438.	10.1080/0886022x.2019.1614058
Pickens, R. C., S. Jensen, J. K. Sulzer, M. Baimas-George, E. H. Baker, D. Vrochides, J. B. Martinie, L. M. Ocuin and D. A. Iannitti (2019).	"Minimally Invasive Surgical Management as Effective First-Line Treatment of Large Pyogenic Hepatic Abscesses."	American Surgeon 85(8): 813-820.
Pijls, N. H. J., B. Vangelder, P. Vandervoort, K. Peels, F. Bracke, H. Bonnier and M. I. H. Elgamal (1995).	"FRACTIONAL FLOW RESERVE - A USEFUL INDEX TO EVALUATE THE INFLUENCE OF AN EPICARDIAL CORONARY STENOSIS ON MYOCARDIAL BLOOD-FLOW."	Circulation 92(11): 3183-3193.	10.1161/01.cir.92.11.3183
Ponce, D., V. Banin, T. Bueloni, J. Caramori, A. Balbi and P. Barretti (2014).	"DIFFERENT OUTCOME OF PERCUTANEOUS PERITONEAL CATHETER PLACEMENT BY NEPHROLOGITS WITH A TROCAR VS. SELDINGER: EXPERIENCE OF TWO BRAZILIAN CENTRES."	Nephrology Dialysis Transplantation 29: 224-225.
Ponce, D., V. B. Banin, T. N. Bueloni, P. Barretti, J. Caramori and A. L. Balbi (2014).	"Different outcomes of peritoneal catheter percutaneous placement by nephrologists using a trocar versus the Seldinger technique: the experience of two Brazilian centers."	International Urology and Nephrology 46(10): 2029-2034.	10.1007/s11255-014-0738-6
Ponzio, S., R. Tramontano, W. Ambu, G. Malandrino and M. Fraccalini (1998).	"Proposal for the use of preoperative pneumoperitoneum in the treatment of large bilateral inguinal-scrotal hernias."	Minerva chirurgica 53(4): 281-283.
Posthuma, N., P. J. Borgstein, Q. Eijsbouts and P. M. Ter Wee (1998).	"Simultaneous peritoneal dialysis catheter insertion and removal in catheter-related infections without interruption of peritoneal dialysis."	Nephrology Dialysis Transplantation 13(3): 700-703.	10.1093/ndt/13.3.700
Posthuma, N., P. J. Borgstein, Q. Eijsbouts and P. M. ter Wee (1998).	"Simultaneous peritoneal dialysis catheter insertion and removal in catheter-related infections without interruption of peritoneal dialysis."	Nephrol Dial Transplant 13(3): 700-703.	10.1093/ndt/13.3.700
Posthuma, N., P. J. Borgstein, Q. Eijsbouts and P. M. ter Wee (1998).	"Simultaneous peritoneal dialysis catheter insertion and removal in catheter-related infections without interruption of peritoneal dialysis."	Nephrology Dialysis Transplantation 13(3): 700-703.	10.1093/ndt/13.3.700
Purushotham, J. and S. Balakrishnan (2022).	"RETROSPECTIVE ANALYSIS OF SURGICAL MINI-LAPAROTOMY AND IMAGE GUIDED PERCUTANOUS TENCKHOFF CAPD CATHETER INSERTION TECHNIQUES."	Indian Journal of Nephrology 32(7): S79-S80.	10.4103/0971-4065.362512
Pushevski, V., I. G. Nikolov, P. Karagjozov, D. Dzambaz and I. Rambabova-Bushljetik (2023).	"Percutaneous Onsite Insertion of Catheter for Peritoneal Dialysis - A New Method Introduction in the Country."	Pril (Makedon Akad Nauk Umet Odd Med Nauki) 44(2): 107-112.	10.2478/prilozi-2023-0031
Pushevski, V., I. G. Nikolov, P. Karagjozov, D. Dzambaz and I. Rambabova-Bushljetik (2023).	"Percutaneous Onsite Insertion of Catheter for Peritoneal Dialysis - A New Method Introduction in the Country."	Prilozi (Makedonska akademija na naukite i umetnostite. Oddelenie za medicinski nauki) 44(2): 107-112.	10.2478/prilozi-2023-0031
Pyart, R., K. Donovan, C. Carrington and G. Roberts (2018).	"Peritoneal dialysis: Turning choice into reality."	Peritoneal Dialysis International 38(5): 328-333.	10.3747/pdi.2018.00011
Pyart, R., K. Donovan, C. Carrington and G. Roberts (2018).	"PERITONEAL DIALYSIS: TURNING CHOICE INTO REALITY."	Peritoneal Dialysis International 38(5): 328-333.	10.3747/pdi.2018.00011
Qiu, X., L. Yang and Z. Li (2019).	"Comparison of different techniques for peritoneal dialysis catheter insertion in catheter mechanical dysfunction: A network meta-analysis."	Chinese Journal of Evidence-Based Medicine 19(6): 680-686.	10.7507/1672-2531.201810049
Quach, T., P. Tregaskis, S. Menahem, J. Koukounaras, N. Mott and R. Walker (2013).	"Radiological insertion of tenckhoff catheters for peritoneal dialysis: Aone year single centre experience."	Nephrology Dialysis Transplantation 28: i428.	10.1093/ndt/gft145
Quach, T., P. Tregaskis, S. Menahem, J. Koukounaras, N. Mott and R. Walker (2013).	"RADIOLOGICAL INSERTION OF TENCKHOFF CATHETERS FOR PERITONEAL DIALYSIS: AONE YEAR SINGLE CENTRE EXPERIENCE."	Nephrology Dialysis Transplantation 28: 428-428.
Quach, T., P. Tregaskis, S. Menahem, J. Koukounaras, N. Mott and R. G. Walker (2014).	"Radiological insertion of Tenckhoff catheters for peritoneal dialysis: A 1-year single-centre experience."	Clinical Kidney Journal 7(1): 23-26.	10.1093/ckj/sft115
Quach, T., P. Tregaskis, S. Menahem, J. Koukounaras, N. Mott and R. G. Walker (2014).	"Radiological insertion of Tenckhoff catheters for peritoneal dialysis: a 1-year single-centre experience."	Clin Kidney J 7(1): 23-26.	10.1093/ckj/sft115
Quach, T., P. Tregaskis, S. Menahem, J. Koukounaras, N. Mott and R. G. Walker (2014).	"Radiological insertion of Tenckhoff catheters for peritoneal dialysis: a 1-year single-centre experience."	Clinical kidney journal 7(1): 23-26.	10.1093/ckj/sft115
Radke, P. W., H. R. Figulla, H. Drexler, H. G. Klues, A. Mügge, S. Silber, W. Daniel, A. Schmeisser, N. Reifart, W. Motz and et al. (2006).	"A double-blind, randomized, placebo-controlled multicenter clinical trial to evaluate the effects of the angiotensin II receptor blocker candesartan cilexetil on intimal hyperplasia after coronary stent implantation."	American heart journal 152(4): 761.e761‐766.	10.1016/j.ahj.2006.07.003
Raksasuk, S., V. Taweerutchana and T. Srithongkul (2020).	"Jejunal perforation during peritoneal dialysis catheter placement: A case report."	Annals of Medicine and Surgery 57: 66-69.	10.1016/j.amsu.2020.07.012
Ramanarayanan, S., S. Gupta, S. K. Aggarwal, D. Bhowmik and H. S. Mahapatra (2015).	"Comparison of outcomes between surgically placed and per-cutaneously placed peritoneal dialysis catheters-a retrospective study."	Nephrology dialysis transplantation 30: iii274.	10.1093/ndt/gfv180.56
Ramanarayanan, S., S. Gupta, S. K. Aggarwal, D. Bhowmik and H. S. Mahapatra (2015).	"Comparison of outcomes between surgically placed and per-cutaneously placed peritoneal dialysis catheters-a retrospective study."	Nephrology Dialysis Transplantation 30: iii274.	10.1093/ndt/gfv180.56
Rana, S. S., R. K. Sharma, M. Kang and R. Gupta (2019).	"NATURAL HISTORY OF LOW OUTPUT EXTERNAL PANCREATIC FISTULA IN PATIENTS WITH DISCONNECTED PANCREATIC DUCT SYNDROME FOLLOWING ACUTE NECROTISING PANCREATITIS."	Gastroenterology 156(6): S-121.	10.1016/S0016-5085(19)37094-5
Rana, S. S., R. K. Sharma, M. Kang and R. Gupta (2019).	"NATURAL HISTORY OF LOW OUTPUT EXTERNAL PANCREATIC FISTULA IN PATIENTS WITH DISCONNECTED PANCREATIC DUCT SYNDROME FOLLOWING ACUTE NECROTISING PANCREATITIS."	Gastroenterology 156(6): S121-S121.
Rana, T. A., H. Cramp and J. A. Akoh (2011).	"Evaluation of medical insertion of peritoneal dialysis catheters."	Nephro-Urology Monthly 3(1): 46-53.
Rao, A., R. Evans, M. Wilkie, R. Fluck and M. Kumwenda (2016).	"UK Renal Registry 18th Annual Report: Chapter 11 2014 Multisite Dialysis Access Audit in England, Northern Ireland and Wales and 2013 PD One Year Follow-up: National and Centre-specific Analyses."	Nephron 132(1): 253-277.	10.1159/000444825
Rao, A., R. Evans, M. Wilkie, R. Fluck and M. Kumwenda (2016).	"UK Renal Registry 18th Annual Report: Chapter 11 2014 Multisite Dialysis Access Audit in England, Northern Ireland and Wales and 2013 PD One Year Follow-up: National and Centre-specific Analyses."	Nephron 132 Suppl 1: 253-278.	10.1159/000444825
Rao, A., R. Evans, M. Wilkie, R. Fluck and M. Kumwenda (2016).	"UK Renal Registry 18th Annual Report: Chapter 11 2014 Multisite Dialysis Access Audit in England, Northern Ireland and Wales and 2013 PD One Year Follow-up: National and Centre-specific Analyses."	Nephron 132: 253-277.	10.1159/000444825
Ratnapala, U., H. Wijesekara and C. Sirisena (2024).	"WCN24-306 ONE -YEAR OUTCOMES OF PERCUTANEOUS CONTINUOUS AMBULATORY PERITONEAL DIALYSIS CATHETER INSERTION BY NEPHROLOGISTS: INITIAL EXPERIENCE FROM SRI LANKA."	Kidney International Reports 9(4): S578.	10.1016/j.ekir.2024.02.1214
Reddy, C., P. E. Dybbro and S. Guest (2010).	"Fluoroscopically guided percutaneous peritoneal dialysis catheter placement: single center experience and review of the literature."	Renal Failure 32(3): 294-299.	10.3109/08860220903548932
Redman, C. W. E., F. G. Lawton, D. M. Luesley, E. J. Buxton and G. Blackledge (1989).	"PROBLEMS OF PERITONEAL ACCESS IN INTRAPERITONEAL TREATMENT AND MONITORING OF OVARIAN-CANCER."	British Journal of Obstetrics and Gynaecology 96(1): 97-101.	10.1111/j.1471-0528.1989.tb01583.x
Rege, S. A., J. Churiwala, Y. Takalkar, Y. Jain and A. Dalvi (2023).	"Laparoscopic peritoneal dialysis catheter insertion: an oasis harnessed-experience and results at a tertiary care centre in India."	Surg Endosc 37(8): 6491-6494.	10.1007/s00464-023-10154-2
Rege, S. A., J. Churiwala, Y. Takalkar, Y. Jain and A. Dalvi (2023).	"Laparoscopic peritoneal dialysis catheter insertion: an oasis harnessed-experience and results at a tertiary care centre in India."	Surgical Endoscopy and Other Interventional Techniques 37(8): 6491-6494.	10.1007/s00464-023-10154-2
Rege, S. A., J. Churiwala, Y. Takalkar, Y. Jain and A. Dalvi (2023).	"Laparoscopic peritoneal dialysis catheter insertion: an oasis harnessed—experience and results at a tertiary care centre in India."	Surgical Endoscopy 37(8): 6491-6494.	10.1007/s00464-023-10154-2
Remon Rodriguez, C., E. Bardon Otero and M. L. Vila Paz (2008).	"Access for starting kidney replacement therapy:: Vascular and peritoneal temporal access in pre-dialysis."	Nefrologia 28: 105-112.
Rescorla, F. J., D. Cory, D. W. Vane, K. W. West and J. L. Grosfeld (1990).	"FAILURE OF PERCUTANEOUS DRAINAGE IN CHILDREN WITH TRAUMATIC PANCREATIC PSEUDOCYSTS."	Journal of Pediatric Surgery 25(10): 1038-1042.	10.1016/0022-3468(90)90214-t
Reverberi, C., A. Dario, G. Barolat and G. Zuccon (2014).	"Using Peripheral Nerve Stimulation (PNS) to Treat Neuropathic Pain: A Clinical Series."	Neuromodulation 17(8): 777-783.	10.1111/ner.12157
Richter, J., A. K. Lindner, D. Geisel, F. N. Fleckenstein, G. F. Torsello, B. M. Pascual-Leone, O. Ivanov, C. Zoellner, A.-C. B. Wilde and G. E. Martinez (2024).	"Percutaneous drainage and combined praziquantel-albendazole therapy: a novel approach for the treatment of simple echinococcal liver cysts."	Zeitschrift Fur Gastroenterologie 62(04): 500-507.	10.1055/a-2084-3735
Richter, J., A. K. Lindner, D. Geisel, G. F. Torsello, G. E. Martinez, C. Isner, D. Schuermann, F. Pfaefflin, A. Orhun, T. Manciulli and E. Brunetti (2021).	"Treatment of a giant hepatic echinococcal cyst with percutaneous drainage and in vivo assessment of the protoscolicidal effect of praziquantel."	Clinical Journal of Gastroenterology 14(3): 888-892.	10.1007/s12328-021-01397-4
Richter, J., A. K. Lindner, D. Geisel, G. F. Torsello, G. E. Martinez, C. Isner, D. Schürmann, F. Pfäfflin, A. Orhun, T. Manciulli and E. Brunetti (2021).	"Treatment of a giant hepatic echinococcal cyst with percutaneous drainage and in vivo assessment of the protoscolicidal effect of praziquantel."	Clinical Journal of Gastroenterology 14(3): 888-892.	10.1007/s12328-021-01397-4
Richter, J., A. K. Lindner, D. Geisel, G. F. Torsello, G. E. Martinez, C. Isner, D. Schürmann, F. Pfäfflin, A. Orhun, T. Manciulli and E. Brunetti (2021).	"Treatment of a giant hepatic echinococcal cyst with percutaneous drainage and in vivo assessment of the protoscolicidal effect of praziquantel."	Clin J Gastroenterol 14(3): 888-892.	10.1007/s12328-021-01397-4
Riella, M. C. and D. C. Chula (2012). Peritoneal Dialysis Access: What's the Best Approach? Peritoneal Dialysis - State-of-the-Art 2012. C. Ronco, M. H. Rosner and C. Crepaldi. 178: 221-227.
Rismiller, K., J. Haaga, C. Siegel and J. B. Ammori (2017).	"Pyogenic liver abscesses: a contemporary analysis of management strategies at a tertiary institution."	Hpb 19(10): 889-893.	10.1016/j.hpb.2017.06.005
Rivera Gorrin, M., R. H. Sosa Barrios, C. Ruiz-Zorrilla Lopez, J. Manuel Fernandez, S. Marrero Robayna, J. Ibeas Lopez, M. Salgueira Lazo, M. J. Moyano Franco, C. Narvaez Mejia, M. Ceballos Guerrero, J. Calabia Martinez, A. L. Garcia Herrera, R. Roca Tey, V. Paraiso Cuevas, J. L. Merino Rivas, I. Abuward Abu-Sharkh, A. Betriu Bars and S. E. N. Soc Espanola Nefrologia (2020).	"Consensus document for ultrasound training in the specialty of Nephrology."	Nefrologia 40(6): 623-633.	10.1016/j.nefro.2020.05.008
Rizk, M., M. Ismail and W. Anwar (2019).	"A Prospective Randomized Study Comparing the use of Plain PTA Balloon Catheters for Primary Balloon Angioplasty (PBA) Versus Hydrostatic Dilatation to Prepare the Cephalic Vein Prior to Creation of Radio-Cephalic Arteriovenous for Dialysis."	European journal of vascular and endovascular surgery 58(6): e753‐e754.	10.1016/j.ejvs.2019.09.308
Robinson, T., R. L. Geary, R. P. Davis, J. B. Hurie, T. K. Williams, G. Velazquez-Ramirez, S. Moossavi, H. Chen and M. Murea (2021).	"Arteriovenous Fistula Versus Graft Access Strategy in Older Adults Receiving Hemodialysis: a Pilot Randomized Trial."	Kidney medicine 3(2): 248‐256.e241.	10.1016/j.xkme.2020.11.016
Rodrigues, B. B., M. Freitas, J. Francisco, J. Borges, A. B. Pereira, C. Sousa, P. R. Pereira, C. Prata, R. Castro and T. P. R. Morgado (2023).	"PERITONEAL DIALYSIS CATHETER SURVIVAL: A TEN-YEAR SINGLE CENTER STUDY."	Nephrology Dialysis Transplantation 38: i881.	10.1093/ndt/gfad063c_4062
Rodríguez, C. R., E. Bardón Otero and M. L. Vila Paz (2008).	"Access for starting kidney replacement therapy: vascular and peritoneal temporal access in pre-dialysis."	Nefrología : publicación oficial de la Sociedad Española Nefrologia 28 Suppl 3: 105-112.
Rodríguez, C. R., E. Bardón Otero and M. L. Vila Paz (2008).	"[Access for starting kidney replacement therapy: vascular and peritoneal temporal access in pre-dialysis]."	Nefrologia 28 Suppl 3: 105-112.
Rosenthal, M. A., P. S. Yang, I. L. Liu, J. J. Sim, D. A. Kujubu, S. A. Rasgon, H. H. Yeoh and A. C. Abcar (2008).	"Comparison of outcomes of peritoneal dialysis catheters placed by the fluoroscopically guided percutaneous method versus directly visualized surgical method."	J Vasc Interv Radiol 19(8): 1202-1207.	10.1016/j.jvir.2008.05.006
Rosenthal, M. A., P. S. Yang, I. L. A. Liu, J. J. Sim, D. A. Kujubu, S. A. Rasgon, H. H. Yeoh and A. C. Abcar (2008).	"Comparison of Outcomes of Peritoneal Dialysis Catheters Placed by the Fluoroscopically Guided Percutaneous Method versus Directly Visualized Surgical Method."	Journal of Vascular and Interventional Radiology 19(8): 1202-1207.	10.1016/j.jvir.2008.05.006
Rosenthal, M. A., P. S. Yang, I.-L. A. Liu, J. J. Sim, D. A. Kujubu, S. A. Rasgon, H. H. Yeoh and A. C. Abcar (2008).	"Comparison of outcomes of peritoneal dialysis catheters placed by the fluoroscopically guided percutaneous method versus directly visualized surgical method."	Journal of Vascular and Interventional Radiology 19(8): 1202-1207.	10.1016/j.jvir.2008.05.006
Ross, L. E. and B. R. Sood (2015).	"Comparing Outcomes of Percutaneous Peritoneal Dialysis Catheter Insertion by Nephrologist versus Open Surgical Insertion - Large Single Centre Experience."	Journal of the American Society of Nephrology 26: 327A.
Roy, A., S. Bhattacherjee, G. Bhaumik and S. Maji (2022).	"Liver Abscess: Experiences In A Tertiary Care Centre."	Journal of Pharmaceutical Negative Results 13: 4905-4907.	10.47750/pnr.2022.13.S09.608
Rubimbura, V., N. Johnson, M. van't Veer, J. Adjedj, S. Fournier, M. Dupre, B. De Bruyne, E. Eeckhout and O. Muller (2022).	"Reliability and Safety of a Side-Branch Jailed Second-Generation Optical-Pressure Guidewire in a Physiology-Guided Bifurcation-PCI In Vitro Model."	Journal of Invasive Cardiology 34(8): E594-+.
Rudiansyah, M., R. Supriyadi, R. Bandiara and R. M. A. Roesli (2022).	"POS-707 BANDUNG METHOD, A TECHNIQUE TENCKHOFF CATHETER INSERTION ON CONTINUOUS AMBULATORY PERITONEAL DIALYSIS PATIENTS IN INDONESIA."	Kidney International Reports 7(2): S304.	10.1016/j.ekir.2022.01.741
Rundback, J. H., R. J. Gray, D. R. Buck, B. L. Dolmatch, G. H. Haffner, K. M. Horton, J. S. Jelinek, D. D. Maxwell, M. A. Steves and P. H. Sugarbaker (1994).	"FLUOROSCOPICALLY GUIDED PERITONEAL CATHETER PLACEMENT FOR INTRAPERITONEAL CHEMOTHERAPY."	Journal of Vascular and Interventional Radiology 5(1): 161-165.	10.1016/s1051-0443(94)71476-7
Rundback, J. H., R. J. Gray and P. H. Sugarbaker (1998).	"Intraperitoneal chemotherapy for treatment of peritoneal surface malignancy."	Seminars in Interventional Radiology 15(4): 407-414.	10.1055/s-2008-1057034
Salgaonkar, H. P., R. R. Behera, P. C. Sharma, A. Katara and D. S. Bhandarkar (2019).	"Minimally invasive surgery for salvage of malfunctioning peritoneal dialysis catheters."	Journal of Minimal Access Surgery 15(1): 19-24.	10.4103/jmas.JMAS_184_17
Salgaonkar, H. P., R. R. Behera, P. C. Sharma, A. Katara and D. S. Bhandarkar (2019).	"Minimally invasive surgery for salvage of malfunctioning peritoneal dialysis catheters."	J Minim Access Surg 15(1): 19-24.	10.4103/jmas.JMAS_184_17
Salgaonkar, H. P., R. R. Behera, P. C. Sharma, A. Katara and D. S. Bhandarkar (2019).	"Minimally invasive surgery for salvage of malfunctioning peritoneal dialysis catheters."	Journal of Minimal Access Surgery 15(1): 19-24.	10.4103/jmas.JMAS_184_17
Salman, L. and A. Asif (2009).	"Antibiotic Prophylaxis: Is it Needed for Dialysis Access Procedures?"	Seminars in Dialysis 22(3): 297-299.	10.1111/j.1525-139X.2009.00607.x
Sambharia, M., J. Patel, S. Kuppachi and M. Story (2020).	"EMPHYSEMATOUS PYELONEPHRITIS WITH INCIDENTAL PAPILLARY RENAL CELL CARCINOMA IN AUTOSOMAL DOMINANT POLYCYSTIC DISEASE."	American Journal of Kidney Diseases 75(4): 628-629.	10.1053/j.ajkd.2020.02.321
Sampathkumar, K., A. R. Mahaldar, Y. S. Sooraj, M. Ramkrishnan, Ajeshkumar and R. Ravichandran (2008).	"Percutaneous CAPD catheter insertion by a nephrologist versus surgical placement: A comparative study."	Indian journal of nephrology 18(1): 5-8.	10.4103/0971-4065.41280
Sanchez-Canel, J. J., H. Garcia-Perez, R. Garcia-Calvo, M. J. Pascual and D. Casado (2016).	"Prospective Randomized Study Comparing a Single-Cuff Self-Locating Catheter with a Single-Cuff Straight Tenckhoff Catheter in Peritoneal Dialysis."	Peritoneal dialysis international 36(1): 52‐59.	10.3747/pdi.2013.00315
Sanchez-Canel, J. J., H. Garcia-Perez, R. Garcia-Calvo, M. J. Pascual and D. Casado (2016).	"Prospective randomized study comparing a single-cuff self-locating catheter with a single-cuff straight tenckhoff catheter in peritoneal dialysis."	Peritoneal Dialysis International 36(1): 52-59.	10.3747/pdi.2013.00315
Sanchez-Canel, J. J., H. Garcia-Perez, R. Garcia-Calvo, M. J. Pascual and D. Casado (2016).	"Prospective Randomized Study Comparing a Single-Cuff Self-Locating Catheter with a Single-Cuff Straight Tenckhoff Catheter in Peritoneal Dialysis."	Perit Dial Int 36(1): 52-59.	10.3747/pdi.2013.00315
Sanchez-Canel, J. J., H. Garcia-Perez, R. Garcia-Calvo, M. J. Pascual and D. Casado (2016).	"PROSPECTIVE RANDOMIZED STUDY COMPARING A SINGLE-CUFF SELF-LOCATING CATHETER WITH A SINGLE-CUFF STRAIGHT TENCKHOFF CATHETER IN PERITONEAL DIALYSIS."	Peritoneal Dialysis International 36(1): 52-59.	10.3747/pdi.2013.00315
Sandhu, N. S. (2004).	"Transpectoral ultrasound-guided catheterization of the axillary vein: An alternative to standard catheterization of the subclavian vein."	Anesthesia and Analgesia 99(1): 183-187.	10.1213/01.ane.0000117283.09234.2c
Santos, C. R., P. Q. Branco, A. Martinho, M. S. Goncalves, A. Gaspar, H. Messias and J. D. Barata (2010).	"Salvage of Malpositioned and Malfunctioning Peritoneal Dialysis Catheters by Manipulation with a Modified Malecot Introducer."	Seminars in Dialysis 23(1): 95-99.	10.1111/j.1525-139X.2009.00679.x
Santos, C. R., P. Q. Branco, A. Martinho, M. S. Gonçalves, A. Gaspar, H. Messias and J. D. Barata (2010).	"Salvage of malpositioned and malfunctioning peritoneal dialysis catheters by manipulation with a modified malecot introducer."	Seminars in Dialysis 23(1): 95-99.	10.1111/j.1525-139X.2009.00679.x
Santos, C. R., P. Q. Branco, A. Martinho, M. S. Gonçalves, A. Gaspar, H. Messias and J. D. Barata (2010).	"Salvage of malpositioned and malfunctioning peritoneal dialysis catheters by manipulation with a modified Malecot introducer."	Semin Dial 23(1): 95-99.	10.1111/j.1525-139X.2009.00679.x
Sathiavageesan, S., A. Karki, M. Kamalanathan and R. Ramajayam (2021).	"Percutaneous reduction of omental prolapse following temporary peritoneal dialysis in a child."	Peritoneal Dialysis International 41(5): 515-516.	10.1177/0896860821992603
Sathiavageesan, S., A. Karki, M. Kamalanathan, R. Ramajayam and A. Annadurai (2021).	"POS-663 SUCCESSFUL PERCUTANEOUS REDUCTION OF PROLAPSED OMENTUM FOLLOWING PERITONEAL DIALYSIS IN A CHILD."	Kidney International Reports 6(4): S289-S290.	10.1016/j.ekir.2021.03.693
Sawant, Y. R., V. Reddy, Suhas and Shashank (2019).	"Percutaneous capd catheter insertion by a nephrologist: A single center experience."	Journal of Vascular Access 20(3 SUPPL): 15.	10.1177/1129729819883
Scalamogna, A., L. Nardelli, G. Porata and P. Messa (2019).	"Percutaneous versus surgical catheter insertion using double purse-string technique in CAPD patients: Clinical outcomes."	Nephrology Dialysis Transplantation 34: a533.	10.1093/ndt/gfz103.SP523
Scalamogna, A., L. Nardelli, G. Porata and P. Messa (2019).	"PERCUTANEOUS VERSUS SURGICAL CATHETER INSERTION USING DOUBLE PURSE-STRING TECHNIQUE IN CAPD PATIENTS: CLINICAL OUTCOMES."	Nephrology Dialysis Transplantation 34: 533-533.
Seleem, M. I. and A. M. Al-Hashemy (2007).	"Mini-laparoscopic placement of peritoneal dialysis catheter: New technique."	Surgical Practice 11(1): 36-40.	10.1111/j.1744-1633.2007.00333.x
Shah, A., S. L. Hu and C. A. Raker (2023).	"Trends and Outcomes in Open vs. Laparoscopic Peritoneal Dialysis Catheter Placement from 2013 to 2018."	Journal of the American Society of Nephrology 34: 1087.
Shah, A. H., N. Shaikh, A. Ravandi and M. Kass (2020).	"Role of Invasive Hemodynamic Assessment During Trans-Catheter Paravalvular Leak Intervention."	Circulation Journal 84(3): 531-531.	10.1253/circj.CJ-19-0895
Shah, M. B., J. Hanna, V. Vadlamudi, C. Thomas, C. Dani and P. Shetty (2014).	"Safe alternative for peritoneal dialysis catheter placement: Interventional radiology experience & results."	Journal of Vascular and Interventional Radiology 25(3): S170.	10.1016/j.jvir.2013.12.458
Shah, N., A. Goswell, C. Cuesta and I. Katz (2018).	"Surgeon versus nephrologist-inserted peritoneal dialysis catheters: Experiences from a metropolitan centre in sydney."	Nephrology 23: 62.	10.1111/nep.13441
Shah, N., A. Goswell, C. Cuesta, L. Lemech and I. Katz (2023).	"Comparing surgeon- and nephrologist-inserted Tenckhoff catheters: experience from a metropolitan centre in Sydney."	Internal Medicine Journal 53(10): 1890-1895.	10.1111/imj.15995
Shah, N., A. Goswell, C. Cuesta, L. Lemech and I. Katz (2023).	"Comparing surgeon- and nephrologist-inserted Tenckhoff catheters: experience from a metropolitan centre in Sydney."	Intern Med J 53(10): 1890-1895.	10.1111/imj.15995
Shah, N., A. Goswell, C. Cuesta, L. Lemech and I. Katz (2023).	"Comparing surgeon- and nephrologist-inserted Tenckhoff catheters: experience from a metropolitan centre in Sydney."	Internal Medicine Journal 53(10): 1890-1895.	10.1111/imj.15995
Shahbazi, N. and B. B. McCormick (2011).	"Peritoneal Dialysis Catheter Insertion Strategies and Maintenance Of Catheter Function."	Seminars in Nephrology 31(2): 138-151.	10.1016/j.semnephrol.2011.01.003
Shahbazi, N. and B. B. McCormick (2011).	"Peritoneal Dialysis Catheter Insertion Strategies and Maintenance Of Catheter Function."	Seminars in Nephrology 31(2): 138-151.	10.1016/j.semnephrol.2011.01.003
Shanmugalingam, R., A. Makris, H. C. Hassan, Y. Li, I. Deguzman, H. Nandakoban, A. Aravindan, G. Narayanan and J. K. W. Wong (2017).	"The utility of sonographic assessment in selecting patients for percutaneous insertion of peritoneal dialysis catheter."	Peritoneal Dialysis International 37(4): 434-442.	10.3747/pdi.2017.00006
Shanmugalingam, R., A. Makris, H. C. Hassan, Y. Li, I. DeGuzman, H. Nandakoban, A. Aravindan, G. Narayanan and J. K. W. Wong (2017).	"The Utility of Sonographic Assessment in Selecting Patients for Percutaneous Insertion of Peritoneal Dialysis Catheter."	Perit Dial Int 37(4): 434-442.	10.3747/pdi.2017.00006
Shanmugalingam, R., A. Makris, H. C. Hassan, Y. Li, I. DeGuzman, H. Nandakoban, A. Aravindan, G. Narayanan and J. K. W. Wong (2017).	"THE UTILITY OF SONOGRAPHIC ASSESSMENT IN SELECTING PATIENTS FOR PERCUTANEOUS INSERTION OF PERITONEAL DIALYSIS CATHETER."	Peritoneal Dialysis International 37(4): 434-442.	10.3747/pdi.2017.00006
Sharkey, J., S. D. Chovnick, R. J. Behar, R. Perez, J. Otheguy, R. Rabinowitz, J. Steele, C. Webster, M. Donohue, Z. Solc, W. Huff and A. Cantor (2000).	"Minimally invasive treatment for localized adenocarcinoma of the prostate: Review of 1048 patients treated with ultrasound-guided palladium-103 brachytherapy."	Journal of Endourology 14(4): 343-350.	10.1089/end.2000.14.343
Sharma, M. K. and B. Sachdeva (2012).	"Percutaneous peritoneal dialysis catheter insertion: Making a case for an outpatient procedure."	Journal of Investigative Medicine 60(1): 390.	10.231/JIM.0b013e3182820c55
Sharma, M. K. and B. Sachdeva (2012).	"PERCUTANEOUS PERITONEAL DIALYSIS CATHETER INSERTION: MAKING A CASE FOR AN OUTPATIENT PROCEDURE."	Journal of Investigative Medicine 60(1): 390-390.
Sharma, R. K., D. V. S. Somayajulu, A. Gupta, S. Gulati, A. Kumar and N. Prasad (2006).	"Percutaneous and surgical technique of CAPD catheter insertion: A comparison of outcome and complications."	Nephrology Dialysis Transplantation 21: 487-488.
Sheta, M. A. (2022).	"Percutaneous Peritoneal Dialysis Catheter Insertion in an Office-Based Lab: A Retrospective Study."	Journal of the American Society of Nephrology 33: 923.
Shetty, K., A. Kumar, R. Pararajasingham and S. Mir (2022).	"COVID-19 Pandemic Impact on Dialysis Access Procedures for End Stage Renal Disease Patients."	EJVES Vascular Forum 54: e29-e30.	10.1016/j.ejvsvf.2021.12.040
Shi, C.-X., Z.-X. Li, H.-T. Sun, W.-Q. Sun, Y. Ji and S.-J. Jia (2022).	"Bladder perforation injury after percutaneous peritoneal dialysis catheterization: A case report."	World Journal of Clinical Cases 10(20): 7054-7059.	10.12998/wjcc.v10.i20.7054
Shido, A., E. Nobuhara, T. Mine, S. Sakura and Y. Saito (2015).	"Anesthetic management for continuous ambulatory peritoneal dialysis catheter insertion and/or extraction using transversus abdominis plane block: Retrospective comparison with general anesthesia and neuraxial anesthesia."	Anesthesia and Analgesia 120(3): S344.	10.1213/01.ane.0000470325.07465.0f
Shimura, T., M. Yamamoto, A. Kagase, A. Kodama, S. Kano, Y. Koyama, N. Tada, K. Takagi, M. Araki, F. Yamanaka, S. Shirai, Y. Watanabe and K. Hayashidai (2017).	"The incidence, predictive factors and prognosis of acute pulmonary complications after transcatheter aortic valve implantation."	Interactive Cardiovascular and Thoracic Surgery 25(2): 191-197.	10.1093/icvts/ivx075
Shivanna, S., K. Sandhya, V. S. Pujari and P. T. Prathima (2012).	"Anaesthetic management of a patient with opitz syndrome presenting with chronic renal failure and subglottic stenosis."	Regional Anesthesia and Pain Medicine 37(5): E253.	10.1097/AAP.0b013e31826a8366
Shroff, G. R., C. A. Solid and C. A. Herzog (2013).	"Long-Term Survival and Repeat Coronary Revascularization in Dialysis Patients After Surgical and Percutaneous Coronary Revascularization With Drug-Eluting and Bare Metal Stents in the United States."	Circulation 127(18): 1861-+.	10.1161/circulationaha.112.001264
Shyr, Y. M., C. H. Su and W. Y. Lui (1995).	"Complications of continuous ambulatory peritoneal dialysis: one surgeon's experience with 668 patient-month follow-up."	Zhonghua Yi Xue Za Zhi (Taipei) 55(4): 307-314.
Shyr, Y. M., C. H. Su and W. Y. Lui (1995).	"Complications of continuous ambulatory peritoneal dialysis: one surgeon's experience with 668 patient-month follow-up."	Zhonghua yi xue za zhi = Chinese medical journal; Free China ed 55(4): 307-314.
Sia, Y., R. Hodgson, P. Kuder and C. Tog (2022).	"Radiological versus laparoscopic insertion of peritoneal dialysis catheter: a study comparing outcomes at a single centre."	ANZ journal of surgery 92(11): 2990-2995.	10.1111/ans.18002
Sia, Y., R. Hodgson, P. Kuder and C. Tog (2022).	"Radiological versus laparoscopic insertion of peritoneal dialysis catheter: a study comparing outcomes at a single centre."	ANZ J Surg 92(11): 2990-2995.	10.1111/ans.18002
Sia, Y., R. Hodgson, P. Kuder and C. Tog (2022).	"Radiological versus laparoscopic insertion of peritoneal dialysis catheter: a study comparing outcomes at a single centre."	Anz Journal of Surgery 92(11): 2990-2995.	10.1111/ans.18002
Silva, J. R., R. A. Macau, J. M. Martins, J. Silva, F. T. Costa and A. Ramos (2018).	"Peritoneal dialysis catheter placement with percutaneous technique with fluoroscopic guidance - our center’s experience."	Portuguese Journal of Nephrology & Hypertension 32(3): 250-257.
Silvariño, R., S. San Román, C. Baccino, A. Noboa, J. Boggia, O. Noboa and M. Margalef (2024).	"WCN24-986 PLACEMENT OF PERITONEAL CATHETERS BY NEPHROLOGISTS: EXPERIENCE AT A UNIVERSITY PERITONEAL DIALYSIS CENTER."	Kidney International Reports 9(4): S584-S585.	10.1016/j.ekir.2024.02.1227
Sivanandam, S., E. Indumathi, P. Soundararajan and K. B. Varun (2015).	"Bedside percutaneous tenckhoff peritoneal dialysis catheter placement by nephrologists: a single centre experience."	Nephrology dialysis transplantation 30: iii552.	10.1093/ndt/gfv196.49
Sivaramakrishnan, R., S. Gupta, S. K. Agarwal, D. Bhowmik and S. Mahajan (2016).	"Comparison of outcomes between surgically placed and percutaneously placed peritoneal dialysis catheters: A retrospective study."	Indian Journal of Nephrology 26(4): 268-274.	10.4103/0971-4065.163425
Sivaramakrishnan, R., S. Gupta, S. K. Agarwal, D. Bhowmik and S. Mahajan (2016).	"Comparison of outcomes between surgically placed and percutaneously placed peritoneal dialysis catheters: A retrospective study."	Indian J Nephrol 26(4): 268-274.	10.4103/0971-4065.163425
Sivaramakrishnan, R., S. Gupta, S. K. Agarwal, D. Bhowmik and S. Mahajan (2016).	"Comparison of outcomes between surgically placed and percutaneously placed peritoneal dialysis catheters: A retrospective study."	Indian journal of nephrology 26(4): 268-274.	10.4103/0971-4065.163425
Sivathasan, S., L. Mushahar and W. S. Yusuf (2014).	"Intestinal Obstruction-An Unusual Complication of Peritoneoscopic Tenckhoff Catheter Insertion."	Peritoneal Dialysis International 34(1): 143-+.	10.3747/pdi.2012.00332
Smith, D. W. and R. A. Rankin (1989).	"Value of peritoneoscopy for nonfunctioning continuous ambulatory peritoneal dialysis catheters."	Gastrointestinal Endoscopy 35(2): 90-92.	10.1016/S0016-5107(89)72715-2
Smith, D. W. and R. A. Rankin (1989).	"Value of peritoneoscopy for nonfunctioning continuous ambulatory peritoneal dialysis catheters."	Gastrointest Endosc 35(2): 90-92.	10.1016/s0016-5107(89)72715-2
Smith, D. W. and R. A. Rankin (1989).	"VALUE OF PERITONEOSCOPY FOR NONFUNCTIONING CONTINUOUS AMBULATORY PERITONEAL-DIALYSIS CATHETERS."	Gastrointestinal Endoscopy 35(2): 90-92.	10.1016/s0016-5107(89)72715-2
Smith, L. M., D. Bucaloiu, J. Green and S. Trocciola (2015).	"Perforation of the great vessels during tunneled internal jugular dialysis catheter placement."	American Journal of Kidney Diseases 65(4): A79.
Soler, L. B. I., G. M. G. Suárez, C. M. C. Devia, J. J. Á. Saltos, L. G. Cantalejo, N. M. Alemany and J. C. Martínez (2024).	"Percutaneous peritoneal dialysis catheter implantation."	Nephrology Dialysis Transplantation 39: i2610-i2611.	10.1093/ndt/gfae069.1647
Sosa Barrios, R. H., J. Ibeas, R. Roca Tey, M. Ceballos Guerrero, A. Betriu Bars, I. Cornago Delgado, M. Lanuza Luengo, V. Paraiso Cuevas, P. L. Quiros Ganga, M. E. Rivera Gorrin, Gndi and S. E. N. S. S. Nephrology (2019).	"Diagnostic and Interventional Nephrology in Spain: A snapshot of current situation."	Journal of Vascular Access 20(2): 140-145.	10.1177/1129729818783965
Sourial, M., M. Sourial, R. Dalsan, J. A. Graham, M. J. Ross, W. Chen and L. Golestaneh (2020).	"Acute peritoneal dialysis in patients with COVID-19 and AKI: A single-center experience in a time of crisis in the united states."	Journal of the American Society of Nephrology 31: 251.
Spanuchart, I. and S. Ruksasuk (2017).	"Repositioning of peritoneal dialysis using double guide wire technique under fluoroscopy."	Journal of Vascular Access 18(5): e86.	10.5301/jva.5000793
Spindler, P., D. Tkatschenko, Y. Alzoobi, D. Kuebler, A. A. Kühn, G. H. Schneider, V. Prinz, P. Vajkoczy and K. Faust (2021).	"Thoracolumbar Instrumentation Surgery in Patients with Parkinson's Disease: A Case-Control Study."	Journal of Neurological Surgery, Part A: Central European Neurosurgery 84(3): 247-254.	10.1055/s-0041-1741535
Spindler, P., D. Tkatschenko, Y. Alzoobi, D. Kuebler, A. A. Kühn, G. H. Schneider, V. Prinz, P. Vajkoczy and K. Faust (2023).	"Thoracolumbar Instrumentation Surgery in Patients with Parkinson's Disease: A Case-Control Study."	J Neurol Surg A Cent Eur Neurosurg 84(3): 247-254.	10.1055/s-0041-1741535
Spindler, P., D. Tkatschenko, Y. Alzoobi, D. Kuebler, A. A. Kuhn, G.-H. Schneider, V. Prinz, P. Vajkoczy and K. Faust (2023).	"Thoracolumbar Instrumentation Surgery in Patients with Parkinson's Disease: A Case-Control Study."	Journal of Neurological Surgery Part a-Central European Neurosurgery 84(03): 247-254.	10.1055/s-0041-1741535
Springer, J. E., A. G. Doumouras, S. Nair, C. Eskicioglu and S. Forbes (2018).	"Does Imaging Before Percutaneous Drain Removal Affect Rates of Intra-abdominal Abscess Recurrence?"	Journal of Surgical Research 232: 408-414.	10.1016/j.jss.2018.06.062
Srivastava, A., S. K. Yachha, V. Arora, U. Poddar, R. Lal and S. S. Baijal (2012).	"Identification of high-risk group and therapeutic options in children with liver abscess."	European Journal of Pediatrics 171(1): 33-41.	10.1007/s00431-011-1481-y
Srivastava, A., S. K. Yachha, V. Arora, U. Poddar, R. Lal and S. S. Baijal (2012).	"Identification of high-risk group and therapeutic options in children with liver abscess."	European Journal of Pediatrics 171(1): 33-41.	10.1007/s00431-011-1481-y
Srougi, V., L. M. Fonseca, L. J. Zampolli, A. B. M. Boffa, H. S. Andrade, M. A. Arap, R. J. Duarte, W. C. Nahas and M. Srougi (2021).	"Mobilization of a peritoneal dialysis catheter using an extra-corporeal magnet: preliminary experimental phase study."	International Urology and Nephrology 53(1): 185‐188.	10.1007/s11255-020-02594-9
Srougi, V., L. M. Fonseca, L. J. Zampolli, A. B. M. Boffa, H. S. Andrade, M. A. Arap, R. J. Duarte, W. C. Nahas and M. Srougi (2021).	"Mobilization of a peritoneal dialysis catheter using an extra-corporeal magnet: preliminary experimental phase study."	International Urology and Nephrology 53(1): 185-188.	10.1007/s11255-020-02594-9
Srougi, V., L. M. Fonseca, L. J. Zampolli, A. B. M. Boffa, H. S. Andrade, M. A. Arap, R. J. Duarte, W. C. Nahas and M. Srougi (2021).	"Mobilization of a peritoneal dialysis catheter using an extra-corporeal magnet: preliminary experimental phase study."	Int Urol Nephrol 53(1): 185-188.	10.1007/s11255-020-02594-9
Srougi, V., L. M. Fonseca, L. J. Zampolli, A. B. M. Boffa, H. S. Andrade, M. A. Arap, R. J. Duarte, W. C. Nahas and M. Srougi (2021).	"Mobilization of a peritoneal dialysis catheter using an extra-corporeal magnet: preliminary experimental phase study."	International Urology and Nephrology 53(1): 185-188.	10.1007/s11255-020-02594-9
Stanziale, R., M. Lodi, E. D'Andrea, F. Sammartino, R. Summa, A. Toppetti and N. Limbucci (2011).	"Interventional nephrology for the preparation and revision of vascular access for hemodialysis: Experience of a single center."	Hemodialysis International 15(1): 126-127.	10.1111/j.1542-4758.2010.00516.x
Stock, R. G., N. N. Stone, J. K. Dewyngaert, P. Lavagnini and P. D. Unger (1996).	"Prostate specific antigen findings and biopsy results following interactive ultrasound guided transperineal brachytherapy for early stage prostate carcinoma."	Cancer 77(11): 2386-2392.	10.1002/(SICI)1097-0142(19960601)77:11<2386::AID-CNCR30>3.0.CO;2-R
Stock, R. G., N. N. Stone, J. K. DeWyngaert, P. Lavagnini and P. D. Unger (1996).	"Prostate specific antigen findings and biopsy results following interactive ultrasound guided transperineal brachytherapy for early stage prostate carcinoma."	Cancer 77(11): 2386-2392.	10.1002/(sici)1097-0142(19960601)77:11<2386::aid-cncr30>3.0.co;2-r
Stock, R. G., N. N. Stone, J. K. DeWyngaert, P. Lavagnini and P. D. Unger (1996).	"Prostate specific antigen findings and biopsy results following interactive ultrasound guided transperineal brachytherapy for early stage prostate carcinoma."	Cancer 77(11): 2386-2392.	10.1002/(sici)1097-0142(19960601)77:11<2386::aid-cncr30>3.0.co;2-r
Stokes, S. H. (2000).	"Comparison of biochemical disease-free survival of patients with localized carcinoma of the prostate undergoing radical prostatectomy, transperineal ultrasound-guided radioactive seed implantation, or definitive external beam irradiation."	International Journal of Radiation Oncology Biology Physics 47(1): 129-136.	10.1016/s0360-3016(99)00526-x
Stone, N. N., S. Hong, Y. C. Lo, V. Howard and R. G. Stock (2003).	"Comparison of intraoperative dosimetric implant representation with postimplant dosimetry in patients receiving prostate brachytherapy."	Brachytherapy 2(1): 17-25.	10.1016/S1538-4721(03)00005-9
Stone, N. N., S. Hong, Y. C. Lo, V. Howard and R. G. Stock (2003).	"Comparison of intraoperative dosimetric implant representation with postimplant dosimetry in patients receiving prostate brachytherapy."	Brachytherapy 2(1): 17-25.	10.1016/s1538-4721(03)00005-9
Stone, N. N., S. Hong, Y.-C. Lo, V. Howard and R. G. Stock (2003).	"Comparison of intraoperative dosimetric implant representation with postimplant dosimetry in patients receiving prostate brachytherapy."	Brachytherapy 2(1): 17-25.	10.1016/s1538-4721(03)00005-9
Stonelake, S., J. Baharani, M. Thomas, R. Adkins, L. Hollingsworth and T. Wilmink (2019).	"Outcomes of the weighted peritoneal dialysis catheter in patients at risk of percutaneous catheter failure."	Peritoneal Dialysis International 39(2): 142-146.	10.3747/pdi.2017.00233
Stonelake, S., J. Baharani, M. Thomas, R. Adkins, L. Hollingsworth and T. Wilmink (2019).	"Outcomes of the Weighted Peritoneal Dialysis Catheter in Patients at Risk of Percutaneous Catheter Failure."	Perit Dial Int 39(2): 142-146.	10.3747/pdi.2017.00233
Stonelake, S., J. Baharani, M. Thomas, R. Adkins, L. Hollingsworth and T. Wilmink (2019).	"OUTCOMES OF THE WEIGHTED PERITONEAL DIALYSIS CATHETER IN PATIENTS AT RISK OF PERCUTANEOUS CATHETER FAILURE."	Peritoneal Dialysis International 39(2): 142-146.	10.3747/pdi.2017.00233
Stratz, C., T. Bömicke, I. Younas, A. Kittel, M. Amann, C. M. Valina, T. Nührenberg, D. Trenk, F. J. Neumann and W. Hochholzer (2016).	"Comparison of Immature Platelet Count to Established Predictors of Platelet Reactivity During Thienopyridine Therapy."	Journal of the American College of Cardiology 68(3): 286‐293.	10.1016/j.jacc.2016.04.056
Sun, T. Y., D. Voss, D. Beechey and M. Lam-Po-Tang (2016).	"Comparison of peritoneal dialysis catheter insertion techniques: Peritoneoscopic, radiological and laparoscopic : A single-centre study."	Nephrology (Carlton) 21(5): 416-422.	10.1111/nep.12621
Sun, T. Y. T., D. Voss, D. Beechey and M. Lam-Po-Tang (2016).	"Comparison of peritoneal dialysis catheter insertion techniques: Peritoneoscopic, radiological and laparoscopic : A single-centre study."	Nephrology 21(5): 416-422.	10.1111/nep.12621
Sun, T. Y. T., D. Voss, D. Beechey and M. Lam-Po-Tang (2016).	"Comparison of peritoneal dialysis catheter insertion techniques: Peritoneoscopic, radiological and laparoscopic: A single-centre study."	Nephrology 21(5): 416-422.	10.1111/nep.12621
Swinnen, J. J., L. Baker, D. Burgess, R. Allen, A. O’Grady and K. Chau (2022).	"Changing the peritoneal dialysis access algorithm with a precise technique of percutaneous Seldinger PD catheter placement."	Journal of Vascular Access 23(4): 615-623.	10.1177/11297298221077607
Szeto, C.-C., B. C.-H. Kwan, K.-M. Chow, W.-F. Pang, V. W.-K. Kwong, C.-B. Leung and P. K.-T. Li (2011).	"PERSISTENT SYMPTOMATIC INTRA-ABDOMINAL COLLECTION AFTER CATHETER REMOVAL FOR PD-RELATED PERITONITIS."	Peritoneal Dialysis International 31(1): 34-38.	10.3747/pdi.2009.00185
Ta, A., S. Saxena, F. Badru, A. S. E. Lee, C. M. Fitzpatrick and G. A. Villalona (2019).	"Laparoscopic peritoneal dialysis catheter placement with chest wall exit site for neonate with stoma."	Peritoneal Dialysis International 39(5): 405-408.	10.3747/pdi.2018.00213
Ta, A., S. Saxena, F. Badru, A. S. E. Lee, C. M. Fitzpatrick and G. A. Villalona (2019).	"Laparoscopic Peritoneal Dialysis Catheter Placement with Chest Wall Exit Site for Neonate with Stoma."	Perit Dial Int 39(5): 405-408.	10.3747/pdi.2018.00213
Ta, A., S. Saxena, F. Badru, A. S. E. Lee, C. M. Fitzpatrick and G. A. Villalona (2019).	"LAPAROSCOPIC PERITONEAL DIALYSIS CATHETER PLACEMENT WITH CHEST WALL EXIT SITE FOR NEONATE WITH STOMA."	Peritoneal Dialysis International 39(5): 405-408.	10.3747/pdi.2018.00213
Takada, K. and J. M. Loewen (2021).	"Successful non-invasive management of iatrogenic splenic injury associated with a peritoneal dialysis catheter in a dog."	Canadian Veterinary Journal-Revue Veterinaire Canadienne 62(12): 1304-1308.
Talbot-Ponsonby, J., Y. Z. Khan, D. Jones, S. Shrivastava and E. Stern (2023).	"Medical Peritoneal Dialysis Catheter Insertion Can Increase Peritoneal Dialysis (PD) Patient Population: A Single-Centre Study."	Journal of the American Society of Nephrology 34: 906.
Talwar, R., A. Jha, G. Madhu, N. Singh and G. Singh (2021).	"Comparative study of outcomes following laparoscopic versus open peritoneal dialysis catheter insertion at a tertiary care centre."	Journal of urological surgery 8(1): 40‐45.	10.4274/JUS.GALENOS.2020.3845
Talwar, R., A. Jha, G. Madhu, N. Singh and G. Singh (2021).	"Comparative study of outcomes following laparoscopic versus open peritoneal dialysis catheter insertion at a tertiary care centre."	Journal of Urological Surgery 8(1): 40-45.	10.4274/JUS.GALENOS.2020.3845
Talwar, R., A. Jha, G. Madhu, N. Singh and G. Singh (2021).	"Comparative Study of Outcomes Following Laparoscopic Versus Open Peritoneal Dialysis Catheter Insertion at a Tertiary Care Centre."	Journal of Urological Surgery 8(1): 40-45.	10.4274/jus.galenos.2020.3845
Tan, E. Z. Z., B. C. Bee, H. S. Wong, C. Y. Goh, R. Abdullah and H. Hashim (2010).	"Endoluminal brushing of nonfunctioning tenckhoff catheters: Does it work?"	Peritoneal Dialysis International 30: S108.
Tang, X. H., Z. Li, T. Tao, Q. Li and H. Bao (2016).	"Comparison between ultrasound-guided transversus abominis plane block technique and local filtration anesthesia in peritoneal dialysis catheter implantation: a randomized controlled trial."	Nephrology dialysis transplantation 31: i237.	10.1093/ndt/gfw171.8
Tao, T., Z. Li, W. Zhang, Q. Li, X. Tang and J. Zhang (2017).	"The application of transversus abdominis plane block anesthesia in peritoneal dialysis catheter implantation: a randomized controlled trial."	Chinese journal of evidence-based medicine 17(1): 7‐12.	10.7507/1672-2531.201606026
Tao, T., Z. Li, W. Zhang, Q. Li, X. Tang and J. Zhang (2017).	"The application of transversus abdominis plane block anesthesia in peritoneal dialysis catheter implantation: A randomized controlled trial."	Chinese Journal of Evidence-Based Medicine 17(1): 7-12.	10.7507/1672-2531.201606026
Tapia, L. and N. Alvarez (2023).	"30-DAY COMPLICATIONS IN PERITONEAL DIALYSIS CATHETERS INSERTED PERCUTANEOUSLY VERSUS SURGICALLY IN A SECOND LEVEL HOSPITAL INMERIDA, YUCATAN, MEXICO."	Nephrology Dialysis Transplantation 38: I888-I889.
Tapia, L. and N. Álvarez (2023).	"30-DAY COMPLICATIONS IN PERITONEAL DIALYSIS CATHETERS INSERTED PERCUTANEOUSLY VERSUS SURGICALLY IN A SECOND LEVEL HOSPITAL IN MERIDA, YUCATAN, MEXICO."	Nephrology Dialysis Transplantation 38: i888.	10.1093/ndt/gfad063c_3122
Tapper, D., S. Watkins, M. Burns, R. O. Hickman and E. Avner (1990).	"COMPREHENSIVE MANAGEMENT OF RENAL-FAILURE IN INFANTS."	Archives of Surgery 125(10): 1276-1281.
Teo, R. L., S. B. Lee, D. Manoharan, W. L. K. Ong, K. Y. W. Chang and S. Sidhu (2022).	"An audit of laparoscopic Tenckhoff catheter insertion in paediatric patients: A single centre experience."	BJU International 130: 26.	10.1111/bju.15908
Theodoridis, M., S. Panagoutsos, E. Thodis, M. Karanikas, A. Mitrakas, P. Kriki, K. Kantartzi, P. Passadakis and V. Vargemezis (2013).	"Long-term experience with percutaneously peritoneal catheter placement."	Nephrology Dialysis Transplantation 28: i431.	10.1093/ndt/gft145
Theodoridis, M., S. Panagoutsos, E. Thodis, M. Karanikas, A. Mitrakas, P. Kriki, K. Kantartzi, P. Passadakis and V. Vargemezis (2013).	"LONG-TERM EXPERIENCE WITH PERCUTANEOUSLY PERITONEAL CATHETER PLACEMENT."	Nephrology Dialysis Transplantation 28: 431-431.
Tian, M., W. Huang, P. Sun, Y. Lai, L. Zheng, C. Zhao, W. Liu, Q. Fan, Z. Wei and H. Sun (2014).	"The comparative application study of continuous blood purification and peritoneal dialysis for severe acute renal failure after cardiac surgery."	Cardiology (Switzerland) 129: 80-81.
Toy, G., J. Bank, J. F. Valentine and A. Kashani (2020).	"Management dilemmas of an intra-abdominal abscess in crohn's disease."	American Journal of Gastroenterology 115(SUPPL): S1223-S1224.	10.14309/01.ajg.0000711296.06919.b4
Tran, P., W. Lee and R. Grills (2018).	"Outcomes of laparoscopic and percutaneous insertion of Tenckhoff catheters in a regional centre."	BJU International 121: 72.	10.1111/bju.14117
Trasca, L., L. Sanchis, A. Regueiro, X. Freixa, D. Vinereanu and M. Sitges (2021).	"Changes in mitral valve geometry after percutaneous valve repair with the MitraClip® System."	International Journal of Cardiovascular Imaging 37(5): 1577-1585.	10.1007/s10554-020-02137-4
Trevino, J. M., A. Tamhane and S. Varadarajulu (2010).	"Successful stenting in ductal disruption favorably impacts treatment outcomes in patients undergoing transmural drainage of peripancreatic fluid collections."	Journal of Gastroenterology and Hepatology 25(3): 526-531.	10.1111/j.1440-1746.2009.06109.x
Trikudanathan, G., E. Aby, R. Attam, S. K. Amateau, S. Mallery, M. L. Freeman and M. A. Arain (2015).	"Multidisciplinary Approach to Disconnected Pancreatic Duct Syndrome (DPDS) in Acute Pancreatitis (AP) - A Single Tertiary Center Experience."	Gastroenterology 148(4): S683-S683.
Trikudanathan, G., E. Aby, R. Attam, S. K. Amateau, S. Mallery, M. L. Freeman and M. A. Arain (2015).	"Multidisciplinary approach to disconnected pancreatic duct syndrome (DPDS) in acute pancreatitis (AP): A single tertiary center experience."	Pancreas 44(8): 1420.	10.1097/MPA.0000000000000551
Trikudanathan, G., E. Aby, R. Attam, S. K. Amateau, S. Mallery, M. L. Freeman and M. A. Arain (2015).	"Multidisciplinary approach to disconnected pancreatic duct syndrome (DPDS) in acute pancreatitis (AP)-a single tertiary center experience."	Gastroenterology 148(4): S683.
Tsunematsu, M., K. Sugita, H. Odaira, T. Ikegami, N. Washida and Y. Suzuki (2023).	"Feasibility and Safety of Laparoscopic Placement of Peritoneal Dialysis Catheter Using Percutaneous Endoscopic Gastrostomy Device."	American Surgeon 89(12): 6203-6205.	10.1177/00031348221111520
Tsunematsu, M., K. Sugita, H. Odaira, T. Ikegami, N. Washida and Y. Suzuki (2023).	"Feasibility and Safety of Laparoscopic Placement of Peritoneal Dialysis Catheter Using Percutaneous Endoscopic Gastrostomy Device."	Am Surg 89(12): 6203-6205.	10.1177/00031348221111520
Tsunematsu, M., K. Sugita, H. Odaira, T. Ikegami, N. Washida and Y. Suzuki (2023).	"Feasibility and Safety of Laparoscopic Placement of Peritoneal Dialysis Catheter Using Percutaneous Endoscopic Gastrostomy Device."	American Surgeon 89(12): 6203-6205.	10.1177/00031348221111520
Tugca, M., C. Ruhi, B. Boynuegri, U. Kasapoglu, O. Can, G. Kilicoglu, G. Sahin and M. Titiz (2015).	"Successful Ultrasound-Guided Percutaneous Drainage of Multiple Splenic Abscesses in a Kidney Transplant Patient With Encapsulated Sclerosing Peritonitis: A Case Report."	Transplantation Proceedings 47(5): 1531-1533.	10.1016/j.transproceed.2015.04.063
Tullavardhana, T., P. Akranurakkul, W. Ungkitphaiboon and D. Songtish (2016).	"Surgical versus percutaneous techniques for peritoneal dialysis catheter placement: A meta-analysis of the outcomes."	Annals of Medicine and Surgery 10: 11-18.	10.1016/j.amsu.2016.07.007
Tullavardhana, T., P. Akranurakkul, W. Ungkitphaiboon and D. Songtish (2016).	"Surgical versus percutaneous techniques for peritoneal dialysis catheter placement: A meta-analysis of the outcomes."	Ann Med Surg (Lond) 10: 11-18.	10.1016/j.amsu.2016.07.007
Tullavardhana, T., P. Akranurakkul, W. Ungkitphaiboon and D. Songtish (2016).	"Surgical versus percutaneous techniques for peritoneal dialysis catheter placement: A meta-analysis of the outcomes."	Annals of medicine and surgery (2012) 10: 11-18.	10.1016/j.amsu.2016.07.007
Ucan, A. B., Z. G. Temir, A. Sencan, A. Karkiner and H. Evciler (2016).	"Minimally invasive theurapeutic approaches in pediatric nonvascular fourth-grade renal trauma."	Ulusal Travma Ve Acil Cerrahi Dergisi-Turkish Journal of Trauma & Emergency Surgery 22(4): 374-378.	10.5505/tjtes.2015.09514
Uchiyama, K., K. Fujikawa, A. Suga and K. Naito (2001).	"Laparoscopic salvage of malfunctioning peritoneal dialysis catheters caused by ovarian fimbria: a case report."	Hinyokika kiyo. Acta urologica Japonica 47(9): 669-671.
Uchiyama, K., K. Fujikawa, A. Suga and K. Naito (2001).	"Laparoscopic salvage of malfunctioning peritoneal dialysis catheters caused by ovarian fimbria: a case report."	Hinyokika kiyo. Acta urologica Japonica 47(9): 669-671.
Uchiyama, K., K. Fujikawa, A. Suga and K. Naito (2001).	"[Laparoscopic salvage of malfunctioning peritoneal dialysis catheters caused by ovarian fimbria: a case report]."	Hinyokika Kiyo 47(9): 669-671.
Umin (2016).	"Efficacy and safety of transversus abdominis plane block for peritoneal dialysis catheter surgery."	https://trialsearch.who.int/Trial2.aspx?TrialID=JPRN-UMIN000025224.
Uva, P. D., L. Leon, I. C. Cabrera, E. Minue, A. Gonzalez, E. Chuluyan, F. Toniolo and D. Casadei (2015).	"Biopsies in pancreas transplantation: The laparoscopic approach."	Xenotransplantation 22: S126-S127.	10.1111/xen.12206
van den Berg, H. R., S. O'Hagan and D. Hurter (2015).	"Percutaneous placement of peritoneal dialysis catheters in resource-limited developing countries as an alternative to conventional placement methods."	South African Journal of Radiology 19(1).	10.4102/sajr.v19i1.707
van den Berg, H. R., S. O'Hagan and D. Hurter (2015).	"Percutaneous placement of peritoneal dialysis catheters in resource-limited developing countries as an alternative to conventional placement methods."	SA Journal of Radiology 19(1): 1-8.	10.4102/SAJR.v19i1.707
van Laar, T., D. Nyholm and R. Nyman (2016).	"Transcutaneous port for levodopa/carbidopa intestinal gel administration in Parkinson's disease."	Acta Neurologica Scandinavica 133(3): 208-215.	10.1111/ane.12464
Varadarajan, Y. and B. Raju (2012).	"ULTRASOUND GUIDED RECTUS SHEATH AND TRANSVERSUS ABDOMINIS PLANE BLOCK (TAP) FOR CONTINUOUS AMBULATORY PERITONEAL DIALYSIS (CAPD) CATHETERIZATION-OUR EXPERIENCE."	Nephrology Dialysis Transplantation 27: 464-464.
Varughese, S., V. G. David, G. Basu, A. Mohapatra, M. Sundaram and T. Veerasamy (2012).	"Successful percutaneous continuous ambulatory peritoneal dialysis catheter insertion in a patient with past abdominal surgeries."	Saudi journal of kidney diseases and transplantation : an official publication of the Saudi Center for Organ Transplantation, Saudi Arabia 23(2): 353-354.
Varughese, S., M. Sundaram, G. Basu, V. G. David, A. Mohapatra, S. Alexander and V. Tamilarasi (2012).	"Percutaneous PD catheter insertion after past abdominal surgeries."	Indian Journal of Nephrology 22(3): 230-231.	10.4103/0971-4065.98785
Varughese, S., M. Sundaram, G. Basu, V. G. David, A. Mohapatra, S. Alexander and V. Tamilarasi (2012).	"Percutaneous PD catheter insertion after past abdominal surgeries."	Indian journal of nephrology 22(3): 230-231.	10.4103/0971-4065.98785
Varughese, S., M. Sundaram, G. Basu, V. Tamilarasi and G. T. John (2010).	"Percutaneous continuous ambulatory peritoneal dialysis (CAPD) catheter insertion - A preferred option for developing countries."	Tropical Doctor 40(2): 104-105.	10.1258/td.2010.090370
Varughese, S., M. Sundaram, G. Basu, V. Tamilarasi and G. T. John (2010).	"Percutaneous continuous ambulatory peritoneal dialysis (CAPD) catheter insertion - a preferred option for developing countries."	Tropical Doctor 40(2): 104-105.	10.1258/td.2010.090370
Varughese, S., M. Sundaram, G. Basu, V. Tamilarasi and G. T. John (2010).	"Percutaneous continuous ambulatory peritoneal dialysis (CAPD) catheter insertion--a preferred option for developing countries."	Trop Doct 40(2): 104-105.	10.1258/td.2010.090370
Vaux, E. C., P. H. Torrie, L. C. Barker, R. B. Naik and M. R. Gibson (2008).	"Percutaneous Fluoroscopically Guided Placement of Peritoneal Dialysis Catheters-A 10-Year Experience."	Seminars in Dialysis 21(5): 459-465.	10.1111/j.1525-139X.2008.00463.x
Velioglu, A., M. Albaz, H. Arikan, S. Tuglular and C. Ozener (2013).	"TECHNICAL SURVIVAL OF PERITONEAL DIALYSIS CATHETERS: 16-YEARS EXPERIENCE OF A SINGLE CENTER."	Nephrology Dialysis Transplantation 28: 435-435.
Velioglu, A., E. Asicioglu, E. Ari, H. Arikan, S. Tuglular and C. Ozener (2016).	"Prevention of peritonitis in newly-placed peritoneal dialysis catheters: efficacy of oral prophylaxis with cefuroxime axetil - a preliminary study."	Minerva Urologica E Nefrologica 68(1): 27-31.
Venkatesh, V., S. B. Lal, S. S. Rana, N. Anushree, A. Aneja, K. Seetharaman and A. Saxena (2021).	"Pancreatic ascites and Pleural Effusion in Children: Clinical Pro fi le, Management and Outcomes."	Pancreatology 21(1): 98-102.	10.1016/j.pan.2020.12.010
Venkatesh, V., S. B. Lal, S. S. Rana, N. Anushree, A. Aneja, K. Seetharaman and A. Saxena (2021).	"Pancreatic ascites and Pleural Effusion in Children: Clinical Profile, Management and Outcomes."	Pancreatology 21(1): 98-102.	10.1016/j.pan.2020.12.010
Venkatesh, V., S. B. Lal, S. S. Rana, N. Anushree, A. Aneja, K. Seetharaman and A. Saxena (2021).	"Pancreatic ascites and Pleural Effusion in Children: Clinical Profile, Management and Outcomes."	Pancreatology 21(1): 98-102.	10.1016/j.pan.2020.12.010
Vesga, J. I., N. Rodriguez and R. M. Sanabria (2021).	"Peritoneal Dialysis Modality Failure in a Middle-Income Country: A Retrospective Cohort Study."	Kidney Medicine 3(3): 335-342.e331.	10.1016/j.xkme.2020.12.010
Vesga, J. I., N. Rodriguez and R. M. Sanabria (2021).	"Peritoneal Dialysis Modality Failure in a Middle-Income Country: A Retrospective Cohort Study."	Kidney Med 3(3): 335-342.e331.	10.1016/j.xkme.2020.12.010
Vesga, J. I., N. Rodriguez and R. M. Sanabria (2021).	"Peritoneal Dialysis Modality Failure in a Middle-Income Country: A Retrospective Cohort Study."	Kidney Medicine 3(3): 335-+.	10.1016/j.xkme.2020.12.010
Veys, N., W. Van Biesen, R. Vanholder and N. Lameire (2002).	"Peritoneal dialysis catheters: The beauty of simplicity or the glamour of technicality? Percutaneous vs surgical placement."	Nephrology Dialysis Transplantation 17(2): 210-212.	10.1093/ndt/17.2.210
Voss, D., S. Hawkins, G. Poole and M. Marshall (2012).	"Radiological versus surgical implantation of first catheter for peritoneal dialysis: a randomized non-inferiority trial."	Nephrology, dialysis, transplantation 27(11): 4196‐4204.	10.1093/ndt/gfs305
Voss, D., S. Hawkins, G. Poole and M. Marshall (2012).	"Radiological versus surgical implantation of first catheter for peritoneal dialysis: A randomized non-inferiority trial."	Nephrology Dialysis Transplantation 27(11): 4196-4204.	10.1093/ndt/gfs305
Voss, D., S. Hawkins, G. Poole and M. Marshall (2012).	"Radiological versus surgical implantation of first catheter for peritoneal dialysis: a randomized non-inferiority trial."	Nephrol Dial Transplant 27(11): 4196-4204.	10.1093/ndt/gfs305
Voss, D., S. Hawkins, G. Poole and M. Marshall (2012).	"Radiological versus surgical implantation of first catheter for peritoneal dialysis: a randomized non-inferiority trial."	Nephrology Dialysis Transplantation 27(11): 4196-4204.	10.1093/ndt/gfs305
Wan, J., D. Wu, W. He, Y. Zhu, Y. Zhu, H. Zeng, P. Liu, L. Xia and N. Lu (2020).	"Comparison of percutaneous<i>vs</i>endoscopic drainage in the management of pancreatic fluid collections: A prospective cohort study."	Journal of Gastroenterology and Hepatology 35(12): 2170-2175.	10.1111/jgh.15121
Wang, H., Y. Wang, J. Zhu, X. Chen, C. Chen, C. Xiang, H. Jia and G. Ding (2018).	"Wang's Forceps-Assisted Percutaneous Insertion and Fixation of Peritoneal Dialysis Catheter."	Artificial Organs 42(7): 728-735.	10.1111/aor.13121
Wang, H., Y. Wang, J. Zhu, X. Chen, C. Chen, C. Xiang, H. Jia and G. Ding (2018).	"Wang's Forceps-Assisted Percutaneous Insertion and Fixation of Peritoneal Dialysis Catheter."	Artif Organs 42(7): 728-735.	10.1111/aor.13121
Wang, H., Y. Wang, J. Zhu, X. Chen, C. Chen, C. Xiang, H. Jia and G. Ding (2018).	"Wang's Forceps-Assisted Percutaneous Insertion and Fixation of Peritoneal Dialysis Catheter."	Artificial Organs 42(7): 728-735.	10.1111/aor.13121
Wang, M.-Q., F.-Y. Liu, F. Duan, Z.-J. Wang, P. Song and Q.-S. Fan (2010).	"Stent-grafts placement for treatment of massive hemorrhage from ruptured hepatic artery after pancreaticoduodenectomy."	World Journal of Gastroenterology 16(29): 3716-3722.	10.3748/wjg.v16.i29.3716
Wang, Y., X. Lu, Y. Wang and J. Zhou (2015).	"Clinical Effect of Percutaneous Radiofrequency Ablation for Residual Lung Metastases from Breast Cancer After Systemic Chemotherapy."	Jcpsp-Journal of the College of Physicians and Surgeons Pakistan 25(8): 602-605.
Wang, Y.-C. and P.-H. Lo (2014).	"Successful Closure of Post-myocardial Infarction Ventricular Septal Defect with Transcatheter Occluder."	Journal of the American College of Cardiology 63(12): S205-S205.	10.1016/j.jacc.2014.02.506
Wang, Z., Y. Gong, F. Fan, F. Yang, L. Qiu, T. Hong and Y. Huo (2020).	"Coronary artery bypass grafting vs. drug-eluting stent implantation in patients with end-stage renal disease requiring dialysis."	Renal Failure 42(1): 107-112.	10.1080/0886022x.2019.1710187
Wani, F. A., M. sahey and K. ismal (2022).	"POS-091 A STUDY OF EPIDEMIOLOGY AND MICROBIOLOGY OF PERITONITIS IN CONTINUOUS AMBULATORY PERITONEAL DIALYSIS PATIENTS."	Kidney International Reports 7(9): S506-S507.	10.1016/j.ekir.2022.07.109
Warren, L., C. Zhu and A. Santos (2022).	"Beware of a duplicate superior vena cava."	Critical Care Medicine 50(1 SUPPL): 516.	10.1097/01.ccm.0000810468.53544.8a
Weltermann, A., P. Fritsch, P. A. Kyrle, V. Schoenauer, G. Heinze, J. Wojta, G. Christ and K. Huber (2003).	"Effects of pretreatment with clopidogrel on platelet and coagulation activation in patients undergoing elective coronary stenting."	Thrombosis research 112(1‐2): 19‐24.	10.1016/j.thromres.2003.10.020
Wilkie, M. and J. Wild (2009).	"Peritoneal dialysis access - Results from a UK survey."	Peritoneal Dialysis International 29(3): 355-357.	10.1177/089686080902900322
Wilkie, M. and J. Wild (2009).	"Peritoneal Dialysis Access - Results from a UK Survey."	Peritoneal Dialysis International 29(3): 355-357.
Wilkie, M. and J. Wild (2009).	"Peritoneal Dialysis Access -- Results from a UK Survey."	Perit Dial Int 29(3): 355-357.
Wilkie, M., J. Zhao, B. Bieber, E. Bowes, J. Crabtree, R. Fluck, M. Fukasawa, A. Jain, R. Pisoni, R. Quinn, I. Teitelbaum and J. Perl (2017).	"International variation in peritoneal dialysis (PD) catheter practices: Preliminary results from the peritoneal dialysis outcomes and practice patterns study (PDOPPS)."	Nephrology Dialysis Transplantation 32: iii297-iii299.	10.1093/ndt/gfx151
Wilkie, M., J. Zhao, B. Bieber, E. Bowes, J. Crabtree, R. Fluck, M. Fukasawa, A. Jain, R. Pisoni, R. Quinn, I. Teitelbaum, J. Perl, P. C. Access and Fu (2017).	"INTERNATIONAL VARIATION IN PERITONEAL DIALYSIS (PD) CATHETER PRACTICES: PRELIMINARY RESULTS FROM THE PERITONEAL DIALYSIS OUTCOMES AND PRACTICE PATTERNS STUDY (PDOPPS)."	Nephrology Dialysis Transplantation 32.
Wilkie, M. E., S. J. Davies, M. Lambie, F. Tentori and J. Perl (2015).	"The UK Peritoneal Dialysis Catheter Study (UK Cath): An Ancillary Study to the Peritoneal Dialysis Outcomes and Practice Patterns Study."	Journal of the American Society of Nephrology 26: 1026A.
Wilson, W. R., T. H. Schwarcz and D. B. Pilcher (1987).	"A PROSPECTIVE RANDOMIZED TRIAL OF THE LAZARUS-NELSON VS THE STANDARD PERITONEAL-DIALYSIS CATHETER FOR PERITONEAL-LAVAGE IN BLUNT ABDOMINAL-TRAUMA."	Journal of Trauma-Injury Infection and Critical Care 27(10): 1177-1180.	10.1097/00005373-198710000-00014
Witzigmann, H., O. Richter, K. Kohlhaw, H. Achenbach, M. Otto and J. Hauss (1998).	"Laparoscopic implantation of catheters for continuous ambulatory peritoneal dialysis."	Zentralblatt für Chirurgie 123(1): 76-79.
Witzigmann, H., O. Richter, K. Kohlhaw, H. Achenbach, M. Otto and J. Hauss (1998).	"Laparoscopic implantation of catheters for continuous ambulatory peritoneal dialysis."	Zentralblatt Fur Chirurgie 123(1): 76-79.
Witzigmann, H., O. Richter, K. Kohlhaw, H. Achenbach, M. Otto and J. Hauss (1998).	"[Laparoscopic implantation of catheters for continuous ambulatory peritoneal dialysis]."	Zentralbl Chir 123(1): 76-79.
Wong, J., V. Nagendra, M. Maley, W. Meyer, G. Suryanarayanan, M. Suranyi, S. Picer and A. Aravindan (2012).	"A cluster of Candida guillermondii peritonitis following Y-TEC™ peritoneoscopic peritoneal catheter insertion."	Nephrology 17: 64.	10.1111/j.1440-1797.2012.01632.x
Wong, J., T. Spicer, I. DeGuzman and K. Hong (2019).	"SUN-083 LAPAROSCOPIC PERITONEAL CATHETER SALVAGE: A SINGLE CENTER EXPERIENCE."	Kidney International Reports 4(7): S189.	10.1016/j.ekir.2019.05.480
Wu, J., I. Deisenhofer, S. Ammar, S. Fichtner, T. Reents, P. Zhu, C. Jilek, C. Kolb, J. Hess and G. Hessling (2013).	"Acute and long-term outcome after catheter ablation of supraventricular tachycardia in patients after the Mustard or Senning operation for D-transposition of the great arteries."	Europace 15(6): 886-891.	10.1093/europace/eus402
Xie, D., J. Zhou, X. Cao, Q. Zhang, Y. Sun, L. Tang, J. Huang, J. Zheng, L. Lin, Z. Li, G. Cai and X. Chen (2020).	"Percutaneous insertion of peritoneal dialysis catheter is a safe and effective technique irrespective of BMI."	Bmc Nephrology 21(1).	10.1186/s12882-020-01850-5
Xu, K.-C., L.-Z. Niu, Y.-Z. Hu, W.-B. He, Y.-S. He, Y.-F. Li and J.-S. Zuo (2008).	"A pilot study on combination of cryosurgery and <SUP>125</SUP>iodine seed implantation for treatment of locally advanced pancreatic cancer."	World Journal of Gastroenterology 14(10): 1603-1611.	10.3748/wjg.14.1603
Xu, S., Z.-X. Bie, Y.-M. Li, B. Li and X.-G. Li (2021).	"Therapeutic strategies for pyogenic liver abscess patients: a protocol proposed from the perspective of interventional radiologists."	Chinese Journal of Academic Radiology 4(1): 41-47.	10.1007/s42058-021-00060-8
Xu, Y., A. Sui, Y. Li, H. Zhang and J. Wang (2017).	"125I seed implantation in the treatment of 3 cases of recurrent cervical cancer."	Brachytherapy 16(3): S70.
Yamamoto, H., A. Shido, S. Sakura and Y. Saito (2016).	"Monitored anesthesia care based on ultrasound-guided subcostal transversus abdominis plane block for continuous ambulatory peritoneal dialysis catheter surgery: case series."	Journal of Anesthesia 30(1): 156-160.	10.1007/s00540-015-2074-0
Yamamoto, H., A. Shido, S. Sakura and Y. Saito (2016).	"Monitored anesthesia care based on ultrasound-guided subcostal transversus abdominis plane block for continuous ambulatory peritoneal dialysis catheter surgery: case series."	J Anesth 30(1): 156-160.	10.1007/s00540-015-2074-0
Yamamoto, H., A. Shido, S. Sakura and Y. Saito (2016).	"Monitored anesthesia care based on ultrasound-guided subcostal transversus abdominis plane block for continuous ambulatory peritoneal dialysis catheter surgery: case series."	Journal of Anesthesia 30(1): 156-160.	10.1007/s00540-015-2074-0
Yamamoto, K., N. Yahara, T. Kawaoka, H. Hayashi, S. Hazama, A. Tangoku and M. Oka (2002).	"An autopsy case of sepsis following radiofrequency ablation (RFA) for metastatic liver carcinoma after bile duct reconstruction."	Gan to kagaku ryoho. Cancer & chemotherapy 29(12): 2238-2241.
Yang, D., B. Gai, P. Fu, Q. Li and H. Wang (2018).	"Ultrasound-guided percutaneous implantation of 125I seeds in advanced pancreatic carcinoma by puncturing gastric wall."	Brachytherapy 17(4): S94-S95.
Yang, D., D. Jiao, B. Gai and L. Sun (2014).	"Ultrasound-guided percutaneous free-hand implantation of iodine-125 seeds in advanced pancreatic carcinoma."	Journal of Gastroenterology and Hepatology (Australia) 29: 224.	10.1111/jgh.12766_2
Yang, L. (2018).	"Comparison of different techniques for peritoneal dialysis catheter insertion: A systematic review and network meta-analysis."	Journal of the American Society of Nephrology 29: 595.
Yang, Z., D. Yang, L. Xie, Y. Sun, Y. Huang, H. Sun, P. Liu and Z. Wu (2009).	"Treatment of metastatic spinal tumors by percutaneous vertebroplasty versus percutaneous vertebroplasty combined with interstitial implantation of 125I seeds."	Acta radiologica (Stockholm, Sweden : 1987) 50(10): 1142‐1148.	10.3109/02841850903229133
Yang, Z., D. Yang, L. Xie, Y. Sun, Y. Huang, H. Sun, P. Liu and Z. Wu (2009).	"Treatment of metastatic spinal tumors by percutaneous vertebroplasty versus percutaneous vertebroplasty combined with interstitial implantation of 125I seeds."	Acta radiologica (Stockholm, Sweden : 1987) 50(10): 1142-1148.
Yang, Z., D. Yang, L. Xie, Y. Sun, Y. Huang, H. Sun, P. Liu and Z. Wu (2009).	"Treatment of metastatic spinal tumors by percutaneous vertebroplasty versus percutaneous vertebroplasty combined with interstitial implantation of 125I seeds."	Acta Radiol 50(10): 1142-1148.	10.3109/02841850903229133
Yang, Z., D. Yang, L. Xie, Y. Sun, Y. Huang, H. Sun, P. Liu and Z. Wu (2009).	"Treatment of Metastatic Spinal Tumors by Percutaneous Vertebroplasty versus Percutaneous Vertebroplasty Combined with Interstitial Implantation of <SUP>125</SUP>I Seeds."	Acta Radiologica 50(10): 1142-1148.	10.3109/02841850903229133
Yeo, W. W., D. Potter, G. Narayanan, A. Aravindan, H. Nandakoban and J. Wong (2021).	"Regional anesthesia for percutaneous peritoneal dialysis catheter insertion by nephrologists using ultrasound guided rectus sheath block."	Nephrology 26(SUPPL 2): 11.	10.1111/nep.13929
Yong, A., M. Ho, M. Shah, L. Kritharides, W. F. Fearon and M. K. Ng (2010).	"Impaired Baseline Coronary Microcirculatory Reserve Predicts Peri-percutaneous Coronary Intervention Myocardial Necrosis."	Circulation 122(21).
Yong, J., N. Z. Fadhlina, M. S. Anim, A. A. Aida, C. T. S. Lim, H. I. Fairol and B. L. Goh (2022).	"POS-728 CUSUM CHARTING- IS IT THE WAY FORWARD FOR AN OBJECTIVE ASSESSMENT IN ESTABLISHING LEARNING CURVE FOR PERITONEOSCOPIC PERITONEAL DIALYSIS CATHETER INSERTION?"	Kidney International Reports 7(2): S313.	10.1016/j.ekir.2022.01.762
Yong, J., X. Q. Sze, N. Z. Fadhlina, M. S. Anim, A. Azlin Alias, C. T. S. Lim, H. I. Fairol and B. L. Goh (2022).	"POS-727 PERITONEOSCOPE VS SELDINGER PERITONEAL DIALYSIS CATHETER INSERTION- IS THERE A DIFFERENCE?"	Kidney International Reports 7(2): S312-S313.	10.1016/j.ekir.2022.01.761
Yoshida, T., T. Inoue, T. Masuda, T. Murota, H. Masaki, H. Kinoshita and T. Matsuda (2015).	"Preliminary report: Nephroscope-assisted "pulling-thread" technique for placement of peritoneal dialysis catheter."	Clinical Nephrology 83(6): 345-350.	10.5414/CN108557
Yoshida, T., T. Inoue, T. Masuda, T. Murota, H. Masaki, H. Kinoshita and T. Matsuda (2015).	"Preliminary report: nephroscope-assisted "pulling-thread" technique for placement of peritoneal dialysis catheter."	Clin Nephrol 83(6): 345-350.	10.5414/cn108557
Yoshida, T., T. Inoue, T. Masuda, T. Murota, H. Masaki, H. Kinoshita and T. Matsuda (2015).	"Preliminary report: nephroscope-assisted "pulling-thread" technique for placement of peritoneal dialysis catheter."	Clinical Nephrology 83(6): 345-350.	10.5414/cn108557
Young, D. S., S. S. Lentz, R. J. Barrett, H. D. Homesley and J. S. Moore (1992).	"OUTPATIENT MANAGEMENT OF MALIGNANT ASCITES USING ULTRASOUND, A TROCAR, AND A TENCKHOFF CATHETER."	International Journal of Gynecological Cancer 2(4): 175-178.	10.1046/j.1525-1438.1992.02040175.x
Yu, J., J. Li, Y. Qiu, Y. Ouyang, X. Xia, X. Lin, C. Yi, F. Huang, W. Chen and Q. Liu (2023).	"WCN23-1153 A MODIFIED PERITONEAL DIALYSIS CATHETER INSERTION PROCEDURE BASED ON SELDINGER TECHNIQUE: COMPARSION WITH CONVENTIONAL SURGICAL METHOD."	Kidney International Reports 8(3): S365.	10.1016/j.ekir.2023.02.823
Yu, Y., Q. Xie, Y. Chen, W. Hu, P. Zhang, S. Huang, F. Yang, Y. He, Y. Yi, J. Zhou and Y. Zhang (2022).	"Ultrasound-Guided Modified Seldinger Placement of Tenckhoff Catheters in Pediatric Patients Undergoing Peritoneal Dialysis: Single Center Experience."	Frontiers in Pediatrics 10.	10.3389/fped.2022.917720
Yu, Y., Q. Xie, Y. Chen, W. Hu, P. Zhang, S. Huang, F. Yang, Y. He, Y. Yi, J. Zhou and Y. Zhang (2022).	"Ultrasound-Guided Modified Seldinger Placement of Tenckhoff Catheters in Pediatric Patients Undergoing Peritoneal Dialysis: Single Center Experience."	Front Pediatr 10: 917720.	10.3389/fped.2022.917720
Yu, Y., Q. Xie, Y. Chen, W. Hu, P. Zhang, S. Huang, F. Yang, Y. He, Y. Yi, J. Zhou and Y. Zhang (2022).	"Ultrasound-Guided Modified Seldinger Placement of Tenckhoff Catheters in Pediatric Patients Undergoing Peritoneal Dialysis: Single Center Experience."	Frontiers in Pediatrics 10.	10.3389/fped.2022.917720
Yuan, D., J. Hongwei, L. Chunqing and X. Yan (2021).	"Effects of different peritoneal dialysis catheterization techniques on the prognosis of patients: A meta-analysis."	Chinese Journal of Tissue Engineering Research 25(28): 4567-4572.	10.12307/2021.074
Zaca, S., L. Di Stefano, C. Desantis, P. Wiesel, D. Angiletta and R. Pulli (2022).	"Total Endovascular Aortic Replacement in Post-Dissecting Thoraco-Abdominal Aortic Aneurysm with A New Inner Branched Device."	Annals of Vascular Surgery 78.	10.1016/j.avsg.2021.06.009
Zachariou, Z., M. Daschner and K. L. Waag (2000).	"Peritoneoscopic implantation of Tenckhoff catheter and indications for laparoscopy in children with long-term abdominal peritoneal dialysis."	Pediatric Endosurgery and Innovative Techniques 4(1): 13-17.	10.1089/pei.2000.4.13
Zachwieja, K., D. Chmiel, B. Bogusz, M. Miklaszewska, M. Dzierze¸ga, D. Drozdz and J. A. Pietrzyk (2015).	"Laparoscopic fixation of a malfunctioning tenckhoff catheter using the PIRS method-presentation of two cases."	Pediatric Nephrology 30(9): 1641-1642.	10.1007/s00467-015-3158-7
Zaman, F. (2008).	"Peritoneal dialysis catheter placement by nephrologist."	Peritoneal Dialysis International 28(2): 138-141.
Zang, Z., X. Qiu, L. Yang, X. Wang and Z. Li (2021).	"Different techniques for peritoneal dialysis catheter implantation: A systematic review and network meta-analysis."	Peritoneal Dialysis International 41(6): 522-532.	10.1177/0896860820953720
Zang, Z., X. Qiu, L. Yang, X. Wang and Z. Li (2021).	"Different techniques for peritoneal dialysis catheter implantation: A systematic review and network meta-analysis."	Perit Dial Int 41(6): 522-532.	10.1177/0896860820953720
Zang, Z., X. Qiu, L. Yang, X. Wang and Z. Li (2021).	"Different techniques for peritoneal dialysis catheter implantation: A systematic review and network meta-analysis."	Peritoneal Dialysis International 41(6): 522-532.	10.1177/0896860820953720
Zapata, N. A. A. and L. M. T. Silva (2022).	"Complications in Peritoneal Dialysis Catheters Placed Percutaneously vs. Surgically in a Second Level Hospital in Merida, Mexico."	Journal of the American Society of Nephrology 33: 468.
Zeiler, M., A. Federico, P. Lentini, R. Dell’Aquila, S. Santarelli and A. Granata (2021).	"Diagnostic capability of ultrasound in peritoneal catheter malfunction compared to videolaparoscopy."	Peritoneal Dialysis International 41(6): 564-568.	10.1177/0896860821993946
Zeiler, M., A. Federico, P. Lentini, R. Dell'Aquila, A. Granata and S. Santarelli (2020).	"Sequential ultrasound based approach in peritoneal catheter malfunction: The combination of B-mode and Doppler ultrasound."	Nephrology Dialysis Transplantation 35(SUPPL 3): iii1471.	10.1093/ndt/gfaa142.P1147
Zeiler, M., A. Federico, P. Lentini, R. Dell'Aquila, S. Santarelli and A. Granata (2021).	"Diagnostic capability of ultrasound in peritoneal catheter malfunction compared to videolaparoscopy."	Perit Dial Int 41(6): 564-568.	10.1177/0896860821993946
Zeiler, M., A. Federico, P. Lentini, R. Dell'Aquila, S. Santarelli, A. Granata and N. Italian Soc (2021).	"Diagnostic capability of ultrasound in peritoneal catheter malfunction compared to videolaparoscopy."	Peritoneal Dialysis International 41(6): 564-568.	10.1177/0896860821993946
Zeiler, M., A. Granata, A. Federico and S. Santarelli (2019).	"Diagnostic capability of ultrasound in peritoneal catheter malfunction."	Nephrology Dialysis Transplantation 34: a246.	10.1093/ndt/gfz106.FP598
Zeledón-Ramirez, M., I. Siles-Chaves and A. Sánchez-Cabo (2022).	"Case report: Dropped gallstones diagnosis is hindered by incomplete surgical notes and a low index of suspicion."	International Journal of Surgery Case Reports 93.	10.1016/j.ijscr.2022.106965
Zerem, E., S. Kunosic, D. Zerem, A. Boloban, O. Zerem and E. Zlomuzica (2020).	"Benefits of abdominal paracentesis drainage performed ahead of percutaneous catheter drainage as a modification of the step-up approach in acute pancreatitis with fluid collections."	Acta Gastro-Enterologica Belgica 83(2): 285-293.
Zerem, E., S. Kunosić, D. Zerem, A. Boloban, O. Zerem and E. Zlomužica (2020).	"Benefits of abdominal paracentesis drainage performed ahead of percutaneous catheter drainage as a modification of the step-up approach in acute pancreatitis with fluid collections."	Acta Gastro-Enterologica Belgica 83(2): 285-293.
Zerem, E., S. Kunosić, D. Zerem, A. Boloban, O. Zerem and E. Zlomužica (2020).	"Benefits of abdominal paracentesis drainage performed ahead of percutaneous catheter drainage as a modification of the step-up approach in acute pancreatitis with fluid collections."	Acta Gastroenterol Belg 83(2): 285-293.
Zhang, D., R. Li, J. He, Y. Peng, H. Liu, X. Liu and F. Lu (2022).	"The "Half-Perc" technique using a simple modified metal trocar for peritoneal dialysis catheter placement: results of a 3-year follow-up of 280 patients and a literature review."	International Urology and Nephrology 54(7): 1741-1749.	10.1007/s11255-021-03028-w
Zhang, D., R. Li, J. He, Y. Peng, H. Liu, X. Liu and F. Lu (2022).	"The "Half-Perc" technique using a simple modified metal trocar for peritoneal dialysis catheter placement: results of a 3-year follow-up of 280 patients and a literature review."	Int Urol Nephrol 54(7): 1741-1749.	10.1007/s11255-021-03028-w
Zhang, D., R. Li, J. He, Y. Peng, H. Liu, X. Liu and F. Lu (2022).	"The "Half-Perc" technique using a simple modified metal trocar for peritoneal dialysis catheter placement: results of a 3-year follow-up of 280 patients and a literature review."	International Urology and Nephrology 54(7): 1741-1749.	10.1007/s11255-021-03028-w
Zhang, D., Y. Peng, T. Zheng, H. Liu, J. Wu, Z. Li, J. Su, Y. Xu, X. Hu, G. Chen and et al. (2020).	"An analysis of the "Half-Perc" versus open surgical placement method for a peritoneal dialysis catheter: a non-inferiority cohort study."	BMC nephrology 21(1): 288.	10.1186/s12882-020-01936-0
Zhang, D., Y. Peng, T. Zheng, H. Liu, J. Wu, Z. Li, J. Su, Y. Xu, X. Hu, G. Chen, H. Hou, L. Zhang, L. Wu, X. Liu and F. Lu (2020).	"An analysis of the "half-Perc" versus open surgical placement method for a peritoneal dialysis catheter: A non-inferiority cohort study."	BMC Nephrology 21(1).	10.1186/s12882-020-01936-0
Zhang, D., Y. Peng, T. Zheng, H. Liu, J. Wu, Z. Li, J. Su, Y. Xu, X. Hu, G. Chen, H. Hou, L. Zhang, L. Wu, X. Liu and F. Lu (2020).	"An analysis of the "Half-Perc" versus open surgical placement method for a peritoneal dialysis catheter: a non-inferiority cohort study."	BMC Nephrol 21(1): 288.	10.1186/s12882-020-01936-0
Zhang, D., Y. Peng, T. Zheng, H. Liu, J. Wu, Z. Li, J. Su, Y. Xu, X. Hu, G. Chen, H. Hou, L. Zhang, L. Wu, X. Liu and F. Lu (2020).	"An analysis of the "Half-Perc" versus open surgical placement method for a peritoneal dialysis catheter: a non-inferiority cohort study."	Bmc Nephrology 21(1).	10.1186/s12882-020-01936-0
Zhang, H.-y., X.-j. Jiang, Q. Li, X.-h. Tang and T. Zhu (2020).	"Single-Injection Ultrasound-Guided Thoracic Paravertebral Block versus Local Anesthetic Infiltration in Peritoneal Dialysis Catheter Surgeries: A Randomized Controlled Trial."	Blood Purification 49(4): 426-433.	10.1159/000505259
Zhang, J., X. Zhu, H. Chen, H. G. Qian, J. H. Leng, H. Qiu, J. H. Wu, B. N. Liu, Q. Liu, A. Lv, Y. J. Li, G. Q. Zhou and C. Y. Hao (2011).	"Management of delayed post-pancreaticoduodenectomy arterial bleeding: Interventional radiological treatment First."	Pancreatology 11(5): 455-463.	10.1159/000331456
Zhang, J., X. Zhu, H. Chen, H. G. Qian, J. H. Leng, H. Qiu, J. H. Wu, B. N. Liu, Q. Liu, A. Lv, Y. J. Li, G. Q. Zhou and C. Y. Hao (2011).	"Management of delayed post-pancreaticoduodenectomy arterial bleeding: interventional radiological treatment first."	Pancreatology 11(5): 455-463.	10.1159/000331456
Zhang, J., X. Zhu, H. Chen, H.-G. Qian, J.-H. Leng, H. Qiu, J.-H. Wu, B.-N. Liu, Q. Liu, A. Lv, Y.-J. Li, G.-Q. Zhou and C.-Y. Hao (2011).	"Management of Delayed Post-Pancreaticoduodenectomy Arterial Bleeding: Interventional Radiological Treatment First."	Pancreatology 11(5): 455-463.	10.1159/000331456
Zhang, L., Y. Jin, F. Zhang, H. Li and Q. Wu (2018).	"Modified peritoneal dialysis for treatment of acute renal failure after complex congenital heart surgery in infants."	Heart Surgery Forum 21(4): E286-E289.	10.1532/hsf.1915
Zhang, L., Y. Jin, F. Zhang, H. Li and Q. Wu (2018).	"Modified Peritoneal Dialysis for Treatment of Acute Renal Failure after Complex Congenital Heart Surgery in Infants."	Heart Surg Forum 21(4): E286-e289.	10.1532/hsf.1915
Zhang, L., Y. Jin, F. Zhang, H. Li and Q. Wu (2018).	"Modified Peritoneal Dialysis for Treatment of Acute Renal Failure after Complex Congenital Heart Surgery in Infants."	Heart Surgery Forum 21(4): E286-E289.	10.1532/hsf.1915
Zhao, S., X. Zhu, Q. Li, B. Zhu, Y. Wang, W. Cui, X. Zhou, Y. Lou, J. Sun and L. Miao (2019).	"A simplified percutaneous technique for inserting Tenckhoff catheters for peritoneal dialysis."	Clinical Nephrology 91(1): 17-24.	10.5414/CN109410
Zhao, S., X. Zhu, Q. Li, B. Zhu, Y. Wang, W. Cui, X. Zhou, Y. Lou, J. Sun and L. Miao (2019).	"A simplified percutaneous technique for inserting Tenckhoff catheters for peritoneal dialysis."	Clinical Nephrology 91(1): 17-24.	10.5414/cn109410
Zheng, K. and X. Wang (2024).	"Techniques and status of hepatic arterial infusion chemotherapy for primary hepatobiliary cancers."	Therapeutic Advances in Medical Oncology 16.	10.1177/17588359231225040
Zheng, S., T. Drasin, J. A. Darbinian, P. Dybbro and N. M. Bhalla (2015).	"Placement of Peritoneal Dialysis Catheters: Not Limited to Operating Rooms."	Journal of the American Society of Nephrology 26: 1027A.
Zheng, S., T. Drasin, P. Dybbro, J. A. Darbinian, M. A. Armstrong and N. M. Bhalla (2024).	"Advanced Image-Guided Percutaneous Technique Versus Advanced Laparoscopic Surgical Technique for Peritoneal Dialysis Catheter Placement."	Kidney Medicine 6(1).	10.1016/j.xkme.2023.100744
Zheng, S., T. Drasin, P. Dybbro, J. A. Darbinian, M. A. Armstrong and N. M. Bhalla (2024).	"Advanced Image-Guided Percutaneous Technique Versus Advanced Laparoscopic Surgical Technique for Peritoneal Dialysis Catheter Placement."	Kidney Med 6(1): 100744.	10.1016/j.xkme.2023.100744
Zheng, S., T. Drasin, P. Dybbro, J. A. Darbinian, M. A. Armstrong and N. M. Bhalla (2024).	"Advanced Image-Guided Percutaneous Technique Versus Advanced Laparoscopic Surgical Technique for Peritoneal Dialysis Catheter Placement."	Kidney Medicine 6(1).	10.1016/j.xkme.2023.100744
Zou, X., Q. Liu, X. Zhou, G. He, M. Yu, Z. Han, X. Meng and H. Su (2013).	"Ultrasound-guided percutaneous laser and ethanol ablation of rabbit VX2 liver tumors."	Acta Radiologica 54(2): 181-187.	10.1258/ar.2012.110723
Zucker, K., N. Haddad and J. David (2021).	"Endoscopic Management of Acute Duodenal Diverticulitis."	American Journal of Gastroenterology 116: S954-S954.
김기한, 박시영, 오상민, 이미리, 김성흔, 박기재, 김민찬, 김영훈, 정갑중, 박창민, 안원석, 김성은 and 김기현 (2006).	"Continuous Ambulatory Peritoneal Dialysis (CAPD) Catheter Insertion Using the Fluoroscopy and Minimal Skin Incision."	Annals of Surgical Treatment and Research 70(3): 170-174.

## Sheet: 351 of Duplicate
	Author	Title	Journal	DOI
1	Abdel Aal, A. K., S. S. Guest, S. Moawad, K. Mahmoud, B. Jackson, P. M. Rageeb, I. H. Shawali, A. E. Mokhtar, B. F. Hamed, D. Attia, N. Ertel and A. Almehmi (2018).	"Outcomes of fluoroscopic and ultrasound-guided placement versus laparoscopic placement of peritoneal dialysis catheters."	Clinical Kidney Journal 11(4): 549-554.	10.1093/ckj/sfx132
2	Abdel Aal, A. K., S. S. Guest, S. Moawad, K. Mahmoud, B. Jackson, P. M. Rageeb, I. H. Shawali, A. E. Mokhtar, B. F. Hamed, D. Attia, N. Ertel and A. Almehmi (2018).	"Outcomes of fluoroscopic and ultrasound-guided placement versus laparoscopic placement of peritoneal dialysis catheters."	Clin Kidney J 11(4): 549-554.	10.1093/ckj/sfx132
3	Abdel Aal, A. K., K. Mahmoud, A. S. Moustafa, N. A. Aboueldahab, A. Souid, A. Gunn, Y. Li, Z. Wang and A. Almehmi (2020).	"Comparative Study on the Outcomes of Elective-Start versus Urgent-Start Peritoneal Dialysis Catheter Placement."	Radiology Research and Practice 2020.	10.1155/2020/3751827
4	Abdel Aal, A. K., K. Mahmoud, A. S. Moustafa, N. A. Aboueldahab, A. Souid, A. Gunn, Y. Li, Z. Wang and A. Almehmi (2020).	"Comparative Study on the Outcomes of Elective-Start versus Urgent-Start Peritoneal Dialysis Catheter Placement."	Radiol Res Pract 2020: 3751827.	10.1155/2020/3751827
5	Abdel-Aal, A. K., S. Gaddikeri and S. Saddekni (2011).	"Technique of peritoneal catheter placement under fluroscopic guidance."	Radiology Research and Practice.	10.1155/2011/141707
6	Abdel-Aal, A. K., S. Gaddikeri and S. Saddekni (2011).	"Technique of Peritoneal Catheter Placement under Fluroscopic Guidance."	Radiol Res Pract 2011: 141707.	10.1155/2011/141707
7	Abdelsalam, M. S., M. M. Althaf, M. N. Albaqumi, O. Alfurayh, L. Korbi and N. Ul Haq (2014).	"Peritoneal dialysis catheter placement with peritoneoscopic technique and successful initiation of peritoneal dialysis in a patient with diastasis recti."	Semin Dial 27(1): E1-3.	10.1111/sdi.12139
8	Abdelsalam, M. S., M. M. Althaf, M. N. Albaqumi, O. Alfurayh, L. Korbi and N. Ul Haq (2014).	"Peritoneal Dialysis Catheter Placement with Peritoneoscopic Technique and Successful Initiation of Peritoneal Dialysis in a Patient with Diastasis Recti."	Seminars in Dialysis 27(1): E1-E3.	10.1111/sdi.12139
9	Abdijalil, G. and S. Shuijuan (2022).	"Laparoscopic versus open surgery catheter placement in peritoneal dialysis patients: A meta-Analysis of outcomes."	Indian Journal of Nephrology 32(5): 406-413.	10.4103/ijn.IJN_468_20
10	Abdijalil, G. and S. Shuijuan (2022).	"Laparoscopic versus Open Surgery Catheter Placement in Peritoneal Dialysis Patients: A Meta-Analysis of Outcomes."	Indian J Nephrol 32(5): 406-413.	10.4103/ijn.IJN_468_20
11	Abdijalil, G. and S. Shuijuan (2022).	"Laparoscopic versus open-surgery catheter placement in peritoneal dialysis patients: A meta-analysis of outcomes."	Indian Journal of Nephrology 32(1): 8-15.	10.4103/ijn.IJN_482_20
12	Afroz, S., T. Ferdaus, S. A. Khondokar, M. H. Khan and M. Hanif (2016).	"Experience of Percutaneous Versus Surgically Placed Catheter for Continuous Ambulatory Peritoneal Dialysis in Children with Chronic Kidney Disease Stage-V."	Mymensingh medical journal : MMJ 25(4): 751-758.
13	Afroz, S., T. Ferdaus, S. A. Khondokar, M. H. Khan and M. Hanif (2016).	"Experience of Percutaneous Versus Surgically Placed Catheter for Continuous Ambulatory Peritoneal Dialysis in Children with Chronic Kidney Disease Stage-V."	Mymensingh Med J 25(4): 751-758.
14	Agarwal, A., R. H. Whitlock, R. J. Bamforth, T. W. Ferguson, J. M. Sabourin, Q. Hu, S. Armstrong, C. Rigatto, N. Tangri, S. Dunsmore and P. Komenda (2021).	"Percutaneous Versus Surgical Insertion of Peritoneal Dialysis Catheters: A Systematic Review and Meta-Analysis."	Canadian Journal of Kidney Health and Disease 8.	10.1177/20543581211052731
15	Agarwal, A., R. H. Whitlock, R. J. Bamforth, T. W. Ferguson, J. M. Sabourin, Q. Hu, S. Armstrong, C. Rigatto, N. Tangri, S. Dunsmore and P. Komenda (2021).	"Percutaneous Versus Surgical Insertion of Peritoneal Dialysis Catheters: A Systematic Review and Meta-Analysis."	Can J Kidney Health Dis 8: 20543581211052731.	10.1177/20543581211052731
16	Ahmad, S. F., W. J. Liu, Y. Mohd, N. D. Kandasami, L. S. Hooi and K. B. Gunn (2010).	"Randomized controlled trial of peritoneoscopic vs. Open surgical placement of peritoneal dialysis catheters."	Peritoneal dialysis international 30: S95.
17	Aikawa, K., N. Tanaka and Y. Morimoto (2018).	"Anesthetic management with subcostal transversus abdominis plane block in recessive dystrophic epidermolysis bullosa for peritoneal dialysis catheter replacement: a case report."	JA Clinical Reports 4(1).	10.1186/s40981-018-0175-0
18	Aikawa, K., N. Tanaka and Y. Morimoto (2018).	"Anesthetic management with subcostal transversus abdominis plane block in recessive dystrophic epidermolysis bullosa for peritoneal dialysis catheter replacement: a case report."	JA Clin Rep 4(1): 37.	10.1186/s40981-018-0175-0
19	Al Azzi, Y., E. Zeldis, G. N. Nadkarni, H. Schanzer and J. Uribarri (2016).	"Outcomes of dialysis catheters placed by the Y-TEC peritoneoscopic technique: A single-center surgical experience."	Clinical Kidney Journal 9(1): 158-161.	10.1093/ckj/sfv113
20	Al Azzi, Y., E. Zeldis, G. N. Nadkarni, H. Schanzer and J. Uribarri (2016).	"Outcomes of dialysis catheters placed by the Y-TEC peritoneoscopic technique: a single-center surgical experience."	Clin Kidney J 9(1): 158-161.	10.1093/ckj/sfv113
21	Albakr, R., B. Bieber, R. Aylward, F. J. Caskey, G. Dreyer, R. Evans, M. Guedes, V. Jha, V. Luyckx, R. Pecoits-Filho, C. Phiri, R. L. Pisoni, B. Robinson, D. S. Shah, E. K. Tannor, A. Liew and J. Perl (2022).	"An ISN-DOPPS Survey of the Global Impact of the COVID-19 Pandemic on Peritoneal Dialysis Services."	Kidney International Reports 7(10): 2196-2206.	10.1016/j.ekir.2022.07.013
22	Al-Hwiesh, A. K. (2014).	"Percutaneous versus laparoscopic placement of peritoneal dialysis catheters: simplicity and favorable outcome."	Saudi journal of kidney diseases and transplantation : an official publication of the Saudi Center for Organ Transplantation, Saudi Arabia 25(6): 1194-1201.	10.4103/1319-2442.144252
23	Al-Hwiesh, A. K. (2014).	"Percutaneous versus laparoscopic placement of peritoneal dialysis catheters: simplicity and favorable outcome."	Saudi J Kidney Dis Transpl 25(6): 1194-1201.	10.4103/1319-2442.144252
24	Alkatheeri, A. M., P. G. Blake, D. Gray and A. K. Jain (2016).	"Success of Urgent-Start Peritoneal Dialysis in a Large Canadian Renal Program."	Perit Dial Int 36(2): 171-176.	10.3747/pdi.2014.00148
25	Alkatheeri, A. M. A., P. G. Blake, D. Gray and A. K. Jain (2016).	"Success of urgent-start peritoneal dialysis in a large Canadian renal program."	Peritoneal Dialysis International 36(2): 171-176.	10.3747/pdi.2014.00148
26	Alvarez, A. C. and L. Salman (2009).	"Peritoneal Dialysis Catheter Insertion by Interventional Nephrologists."	Advances in Chronic Kidney Disease 16(5): 378-385.	10.1053/j.ackd.2009.06.004
27	Alvarez, A. C. and L. Salman (2009).	"Peritoneal dialysis catheter insertion by interventional nephrologists."	Adv Chronic Kidney Dis 16(5): 378-385.	10.1053/j.ackd.2009.06.004
28	Appalsawmy, U. D. and H. Akbani (2016).	"Acute peritoneal dialysis in a Jehovah's Witness post laparotomy."	BMJ case reports 2016.	10.1136/bcr-2016-214353
29	Appalsawmy, U. D. and H. Akbani (2016).	"Acute peritoneal dialysis in a Jehovah's Witness post laparotomy."	BMJ Case Rep 2016.	10.1136/bcr-2016-214353
30	Arita, T., S. Asoda, H. Koshitomae, H. Katakura and K. Takakuda (2010).	"Collagen fiber anchoring platforms for percutaneous devices."	ASAIO journal (American Society for Artificial Internal Organs : 1992) 56(3): 235-240.
31	Arita, T., S. Asoda, H. Koshitomae, H. Katakura and K. Takakuda (2010).	"Collagen fiber anchoring platforms for percutaneous devices."	Asaio j 56(3): 235-240.	10.1097/mat.0b013e3181d034f6
32	Ash, S. R. (1998).	"Bedside peritoneoscopic peritoneal catheter placement of Tenckhoff and newer peritoneal catheters."	Advances in peritoneal dialysis. Conference on Peritoneal Dialysis 14: 75-79.
33	Ash, S. R. (1998).	"Bedside peritoneoscopic peritoneal catheter placement of Tenckhoff and newer peritoneal catheters."	Adv Perit Dial 14: 75-79.
34	Asif, A. (2005).	"Peritoneal dialysis catheter insertion."	Minerva Chirurgica 60(5): 417-428.
35	Asif, A. (2005).	"Peritoneal dialysis catheter insertion."	Minerva Chir 60(5): 417-428.
36	Asif, A., P. Byers, C. F. Vieira, D. Merrill, F. Gadalean, J. J. Bourgoignie, B. Leclercq, D. Roth and M. F. Gadallah (2003).	"Peritoneoscopic Placement of Peritoneal Dialysis Catheter and Bowel Perforation: Experience of an Interventional Nephrology Program."	American Journal of Kidney Diseases 42(6): 1270-1274.	10.1053/j.ajkd.2003.08.029
37	Asif, A., P. Byers, C. F. Vieira, D. Merrill, F. Gadalean, J. J. Bourgoignie, B. Leclercq, D. Roth and M. F. Gadallah (2003).	"Peritoneoscopic placement of peritoneal dialysis catheter and bowel perforation: experience of an interventional nephrology program."	Am J Kidney Dis 42(6): 1270-1274.	10.1053/j.ajkd.2003.08.029
38	Asif, A., T. A. Pflederer, C. F. Vieira, J. Diego, D. Roth and A. Agarwal (2005).	"Does catheter insertion by nephrologists improve peritoneal dialysis utilization? A multicenter analysis."	Seminars in Dialysis 18(2): 157-160.	10.1111/j.1525-139X.2005.18204.x
39	Asif, A., J. Tawakol, T. Khan, C. F. Vieira, P. Byers, F. Gadalean, R. Hogan, D. Merrill and D. Roth (2004).	"Modification of the peritoneoscopic technique of peritoneal dialysis catheter insertion: Experience of an interventional nephrology program."	Seminars in Dialysis 17(2): 171-173.	10.1111/j.0894-0959.2004.17221.x
40	Asif, A., J. Tawakol, T. Khan, C. F. Vieira, P. Byers, F. Gadalean, R. Hogan, D. Merrill and D. Roth (2004).	"Modification of the peritoneoscopic technique of peritoneal dialysis catheter insertion: experience of an interventional nephrology program."	Semin Dial 17(2): 171-173.	10.1111/j.0894-0959.2004.17221.x
41	Atapour, A., H. R. Asadabadi, S. Karimi, A. Eslami and A. A. Beigi (2011).	"Comparing the outcomes of open surgical procedure and percutaneously peritoneal dialysis catheter (PDC) insertion using laparoscopic needle: a two month follow-up study."	Journal of research in medical sciences 16(4): 463‐468.
42	Atapour, A., H. R. Asadabadi, S. Karimi, A. Eslami and A. A. Beigi (2011).	"Comparing the outcomes of open surgical procedure and percutaneously peritoneal dialysis catheter (PDC) insertion using laparoscopic needle: A two month follow-up study."	Journal of Research in Medical Sciences 16(4): 463-468.
43	Atapour, A., H. R. Asadabadi, S. Karimi, A. Eslami and A. A. Beigi (2011).	"Comparing the outcomes of open surgical procedure and percutaneously peritoneal dialysis catheter (PDC) insertion using laparoscopic needle: A two month follow-up study."	J Res Med Sci 16(4): 463-468.
44	Athmalingam, V. K. R. and K. W. Wong (2022).	"Combined fluoroscopic- and sonographic-assisted Tenckhoff catheter insertion for patients with previous intraperitoneal surgery."	Seminars in dialysis 35(3): 245-250.	10.1111/sdi.13012
45	Athmalingam, V. K. R. and K. W. Wong (2022).	"Combined fluoroscopic- and sonographic-assisted Tenckhoff catheter insertion for patients with previous intraperitoneal surgery."	Semin Dial 35(3): 245-250.	10.1111/sdi.13012
46	Bagul, A., U. M. Thiyagarajan and N. Mamode (2014).	"Laparoscopic peritoneal dialysis catheter (PDC) insertion: Does it really make a difference?"	Journal of Nephrology 27(2): 127-134.	10.1007/s40620-013-0031-2
47	Bagul, A., U. M. Thiyagarajan and N. Mamode (2014).	"Laparoscopic peritoneal dialysis catheter (PDC) insertion: does it really make a difference?"	J Nephrol 27(2): 127-134.	10.1007/s40620-013-0031-2
48	Basile, B., F. De Padova, A. Parisi, A. Montanaro and R. Giordano (2004).	"Routine insertion of permanent peritoneal dialysis catheters in the nephrology ward. The sliding percutaneous technique."	Minerva urologica e nefrologica = The Italian journal of urology and nephrology 56(4): 359-365.
49	Basile, B., F. De Padova, A. Parisi, A. Montanaro and R. Giordano (2004).	"Routine insertion of permanent peritoneal dialysis catheters in the nephrology ward. The sliding percutaneous technique."	Minerva Urol Nefrol 56(4): 359-365.
50	Bayraktar, N. (2023).	"Comparative Analysis of the Association Between Laparoscopic Peritoneal Dialysis Catheter Placement Methods and Anterior Abdominal Wall Complications."	Cyprus Journal of Medical Sciences 8(5): 334-338.	10.4274/cjms.2023.2023-28
51	Bayraktar, N. and F. T. Aki (2023).	"Laparoscopy-assisted peritoneal dialysis catheter placement using a modified minimally invasive approach: A retrospective observational study."	Medicine (United States) 102(43): E35814.	10.1097/MD.0000000000035814
52	Bayraktar, N. and F. T. Aki (2023).	"Laparoscopy-assisted peritoneal dialysis catheter placement using a modified minimally invasive approach: A retrospective observational study."	Medicine (Baltimore) 102(43): e35814.	10.1097/md.0000000000035814
53	Behera, V., G. Shanmugraj, P. Chauhan, A. Mohanty, V. Dhawan and R. Ananthakrishnan (2023).	"MODIFIED TECHNIQUE WITH ' COILIN ' ORIENTATION AND AN 'INVERSE U' SHAPED TUNNEL FOR PERCUTANEOUS INSERTION OF COILED PERITONEAL DIALYSIS CATHETER: a COMPARATIVE NON RANDOMIZED TRIAL."	Indian journal of nephrology 33: S8.
54	Borazan, A., M. Comert, B. H. Ucan, F. B. Comert, M. Sert, N. Sekitmez and A. Cesur (2006).	"The comparison in terms of early complications of a new technique and percutaneous method for the placement of CAPD catheters."	Renal Failure 28(1): 37-42.	10.1080/08860220500461237
55	Borazan, A., M. Comert, B. H. Ucan, F. B. Comert, M. Sert, N. Sekitmez and A. Cesur (2006).	"The comparison in terms of early complications of a new technique and percutaneous method for the placement of CAPD catheters."	Ren Fail 28(1): 37-42.	10.1080/08860220500461237
56	Boujelbane, L., N. Fu, K. Chapla, D. Melnick, R. R. Redfield, S. Waheed, A. S. Yevzlin, J. I. Shin, B. C. Astor and M. R. Chan (2015).	"Percutaneous versus surgical insertion of PD catheters in dialysis patients: A meta-analysis."	Journal of Vascular Access 16(6): 498-505.	10.5301/jva.5000439
57	Boujelbane, L., N. Fu, K. Chapla, D. Melnick, R. R. Redfield, S. Waheed, A. S. Yevzlin, J. I. Shin, B. C. Astor and M. R. Chan (2015).	"Percutaneous versus surgical insertion of PD catheters in dialysis patients: a meta-analysis."	J Vasc Access 16(6): 498-505.	10.5301/jva.5000439
58	Bourquelot, P., F. Raynaud and N. Pirozzi (2003).	"Microsurgery in Children for Creation of Arteriovenous Fistulas in Renal and Non-renal Diseases."	Therapeutic Apheresis 7(6): 498-503.	10.1046/j.1526-0968.2003.00098.x
59	Bourquelot, P., F. Raynaud and N. Pirozzi (2003).	"Microsurgery in children for creation of arteriovenous fistulas in renal and non-renal diseases."	Ther Apher Dial 7(6): 498-503.	10.1046/j.1526-0968.2003.00098.x
60	Briggs, V. R., R. M. Jacques, J. Fotheringham, R. Maheswaran, M. Campbell and M. E. Wilkie (2023).	"Catheter insertion techniques for improving catheter function and clinical outcomes in peritoneal dialysis patients."	Cochrane Database of Systematic Reviews(2).	10.1002/14651858.CD012478.pub2
61	Briggs, V. R., R. M. Jacques, J. Fotheringham, R. Maheswaran, M. Campbell and M. E. Wilkie (2023).	"Catheter insertion techniques for improving catheter function and clinical outcomes in peritoneal dialysis patients."	Cochrane Database of Systematic Reviews 2023(2).	10.1002/14651858.CD012478.pub2
62	Briggs, V. R., R. M. Jacques, J. Fotheringham, R. Maheswaran, M. Campbell and M. E. Wilkie (2023).	"Catheter insertion techniques for improving catheter function and clinical outcomes in peritoneal dialysis patients."	Cochrane Database Syst Rev 2(2): Cd012478.	10.1002/14651858.CD012478.pub2
63	Brownlee, J. and S. Elkhairi (1997).	"Laparoscopic assisted placement of peritoneal dialysis catheter: A preliminary experience."	Clinical Nephrology 47(2): 122-124.
64	Brownlee, J. and S. Elkhairi (1997).	"Laparoscopic assisted placement of peritoneal dialysis catheter: a preliminary experience."	Clin Nephrol 47(2): 122-124.
65	Brunk, E. (1985).	"Peritoneoscopic placement of a Tenckhoff catheter for chronic peritoneal dialysis."	Endoscopy 17(5): 186-188.	10.1055/s-2007-1018496
66	Brunk, E. (1985).	"Peritoneoscopic placement of a Tenckhoff catheter for chronic peritoneal dialysis."	Endoscopy 17(5): 186-188.	10.1055/s-2007-1018496
67	Bua-Ngam, C., P. Waeosak, B. Wedsart, T. Treesit, O. Chansanti, T. Panpikoon and J. Tapaneeyakorn (2017).	"Predicting factors for failure of percutaneous drainage of postoperative intra-abdominal collection."	Journal of the Medical Association of Thailand 100(1): 111-118.
68	Bua-ngam, C., P. Waeosak, B. Wedsart, T. Treesit, O. Chansanti, T. Panpikoon and J. Tapaneeyakorn (2017).	"Predicting Factors for Failure of Percutaneous Drainage of Postoperative Intra-Abdominal Collection."	J Med Assoc Thai 100(1): 111-118.
69	Buffington, M., A. Sequeira, B. Sachdeva and K. Abreo (2012).	"Peritoneal dialysis catheter placement techniques."	Open Urology and Nephrology Journal 5(1): 4-11.	10.2174/1874303X01205010004
70	Chen, B., C. Sun, J. Zhou, L. Li and L. Han (2021).	"The study of comparing three different cannula operations for peritoneal dialysis."	Zhonghua wei zhong bing ji jiu yi xue 33(9): 1084-1087.	10.3760/cma.j.cn121430-20210425-00608
71	Chen, B., C. Sun, J. Zhou, L. Li and L. Han (2021).	"[The study of comparing three different cannula operations for peritoneal dialysis]."	Zhonghua Wei Zhong Bing Ji Jiu Yi Xue 33(9): 1084-1087.	10.3760/cma.j.cn121430-20210425-00608
72	Chula, D. C., R. P. Campos, M. T. de Alcântara, M. C. Riella and M. M. do Nascimento (2014).	"Percutaneous and surgical insertion of peritoneal catheter in patients starting in chronic dialysis therapy: a comparative study."	Seminars in dialysis 27(3): E32-E37.	10.1111/sdi.12147
73	Chula, D. C., R. P. Campos, M. T. de Alcântara, M. C. Riella and M. M. do Nascimento (2014).	"Percutaneous and surgical insertion of peritoneal catheter in patients starting in chronic dialysis therapy: a comparative study."	Semin Dial 27(3): E32-37.	10.1111/sdi.12147
74	Civardi, G., C. Filice, M. Caremani and A. Giorgio (1992).	"Hepatic abscesses in immunocompromised patients: Ultrasonically guided percutaneous drainage."	Gastrointestinal Radiology 17(2): 175-178.
75	Civardi, G., C. Filice, M. Caremani and A. Giorgio (1992).	"Hepatic abscesses in immunocompromised patients: ultrasonically guided percutaneous drainage."	Gastrointest Radiol 17(2): 175-178.	10.1007/bf01888540
76	Copley, J. B., J. S. Lindberg, S. N. Back and N. P. Tapia (1996).	"Peritoneoscopic placement of swan neck peritoneal dialysis catheters."	Peritoneal Dialysis International 16(SUPPL. 1): S330-S332.	10.1177/089686089601601s63
77	Copley, J. B., J. S. Lindberg, S. N. Back and N. P. Tapia (1996).	"Peritoneoscopic placement of Swan neck peritoneal dialysis catheters."	Perit Dial Int 16 Suppl 1: S330-332.
78	Corr, M., C. Hunter, D. Conroy, D. McGrogan, D. Fogarty and S. O'Neill (2023).	"A Service Reconfiguration Bundle for Expanding Access to Peritoneal Dialysis Including for Older Frailer Patients."	Healthcare (Basel) 11(11).	10.3390/healthcare11111654
79	Crabtree, J. H. (2008).	"Fluoroscopic placement of peritoneal dialysis catheters: A harvest of the low-hanging fruits."	Peritoneal Dialysis International 28(2): 134-137.	10.1177/089686080802800207
80	Crabtree, J. H. and K. M. Chow (2017).	"Peritoneal Dialysis Catheter Insertion."	Seminars in Nephrology 37(1): 17-29.	10.1016/j.semnephrol.2016.10.004
81	Cronen, P. W., J. P. Moss, T. Simpson, M. Rao and L. Cowles (1985).	"TENCKHOFF CATHETER PLACEMENT - SURGICAL ASPECTS."	American Surgeon 51(11): 627-629.
82	Cronen, P. W., J. P. Moss, T. Simpson, M. Rao and L. Cowles (1985).	"Tenckhoff catheter placement: surgical aspects."	Am Surg 51(11): 627-629.
83	Dai, W., Y. Lu, J. Liu, L. Tang, B. Mei and X. Liu (2018).	"Ultrasound-guided left lateral transversus abdominis plane block combined with rectus sheath block in peritoneal dialysis catheter placement."	Journal of Anesthesia 32(4): 645-648.	10.1007/s00540-018-2528-2
84	Dai, W., Y. Lu, J. Liu, L. Tang, B. Mei and X. Liu (2018).	"Ultrasound-guided left lateral transversus abdominis plane block combined with rectus sheath block in peritoneal dialysis catheter placement."	J Anesth 32(4): 645-648.	10.1007/s00540-018-2528-2
85	Daschner, M., S. Gfrörer, Z. Zachariou, O. Mehls and F. Schaefer (2002).	"Laparoscopic Tenckhoff catheter implantation in children."	Peritoneal dialysis international 22(1): 22‐26.
86	Daschner, M., S. Gfrörer, Z. Zachariou, O. Mehls and F. Schaefer (2002).	"Laparoscopic Tenckhoff catheter implantation in children."	Peritoneal Dialysis International 22(1): 22-26.	10.1177/089686080202200104
87	Daschner, M., S. Gfrörer, Z. Zachariou, O. Mehls and F. Schaefer (2002).	"Laparoscopic Tenckhoff catheter implantation in children."	Perit Dial Int 22(1): 22-26.
88	Davis, W. T., L. A. Dageforde and D. E. Moore (2014).	"Laparoscopic versus open peritoneal dialysis catheter insertion cost analysis."	Journal of Surgical Research 187(1): 182-188.	10.1016/j.jss.2013.09.041
89	Davis, W. T., L. A. Dageforde and D. E. Moore (2014).	"Laparoscopic versus open peritoneal dialysis catheter insertion cost analysis."	J Surg Res 187(1): 182-188.	10.1016/j.jss.2013.09.041
90	De Boo, D. W., N. Mott, P. Tregaskis, T. Quach, S. Menahem, R. G. Walker and J. Koukounaras (2015).	"Percutaneous insertion of peritoneal dialysis catheters using ultrasound and fluoroscopic guidance: A single centre experience and review of literature."	Journal of Medical Imaging and Radiation Oncology 59(6): 662-667.	10.1111/1754-9485.12331
91	Delavallée, M., J. Delaunois, J. Ruwet, A. Jeanjean and C. Raftopoulos (2016).	"STN DBS for Parkinson’s disease: results from a series of ten consecutive patients implanted under general anaesthesia with intraoperative use of 3D fluoroscopy to control lead placement."	Acta Neurochirurgica 158(9): 1783-1788.	10.1007/s00701-016-2889-y
92	Delavallée, M., J. Delaunois, J. Ruwet, A. Jeanjean and C. Raftopoulos (2016).	"STN DBS for Parkinson's disease: results from a series of ten consecutive patients implanted under general anaesthesia with intraoperative use of 3D fluoroscopy to control lead placement."	Acta Neurochir (Wien) 158(9): 1783-1788.	10.1007/s00701-016-2889-y
93	Dogra, P. M., A. K. Hooda, G. Shanmugraj and S. K. Pramanik (2018).	"Continuous ambulatory peritoneal dialysis catheter insertion technique: A comparative study of percutaneous versus surgical insertion."	Indian Journal of Nephrology 28(4): 291-297.	10.4103/ijn.IJN_144_17
94	Dogra, P. M., A. K. Hooda, G. Shanmugraj and S. K. Pramanik (2018).	"Continuous Ambulatory Peritoneal Dialysis Catheter Insertion Technique: A Comparative Study of Percutaneous versus Surgical Insertion."	Indian J Nephrol 28(4): 291-297.	10.4103/ijn.IJN_144_17
95	Dogra, P. M., R. K. Nair, V. Sood, B. Datt, A. Katyal, A. Jairam, A. Hooda, S. Mendonca, D. Mukherjee, P. Chauhan and T. Murari (2022).	"Pneumoperitoneum needle vs. introducer needle: Comparison of complications and short-term outcomes in percutaneously inserted peritoneal dialysis catheters in naive abdomens."	Therapeutic Apheresis and Dialysis 26(1): 212-219.	10.1111/1744-9987.13688
96	Dorman, R. M., L. A. Benedict, J. Sujka, J. Sobrino, C. Dekonenko, W. Andrews, B. Warady, T. A. Oyetunji and R. J. Hendrickson (2019).	"Safety of Laparoscopic Gastrostomy in Children Receiving Peritoneal Dialysis."	Journal of Surgical Research 244: 460-467.	10.1016/j.jss.2019.06.090
97	Dorman, R. M., L. A. Benedict, J. Sujka, J. Sobrino, C. Dekonenko, W. Andrews, B. Warady, T. A. Oyetunji and R. J. Hendrickson (2019).	"Safety of Laparoscopic Gastrostomy in Children Receiving Peritoneal Dialysis."	J Surg Res 244: 460-467.	10.1016/j.jss.2019.06.090
98	Eklund, B., P. H. Groop, L. Halme, E. Honkanen and A. R. Kala (1998).	"Peritoneal dialysis access: A comparison of peritoneoscopic and surgical insertion techniques."	Scandinavian Journal of Urology and Nephrology 32(6): 405-408.	10.1080/003655998750015197
99	Eklund, B., P. H. Groop, L. Halme, E. Honkanen and A. R. Kala (1998).	"Peritoneal dialysis access: a comparison of peritoneoscopic and surgical insertion techniques."	Scand J Urol Nephrol 32(6): 405-408.	10.1080/003655998750015197
100	Elhassan, E. and I. Teitelbaum (2012).	"Time between peritoneal dialysis catheter insertion and use."	Contrib Nephrol 178: 228-231.	10.1159/000337883
101	Elhassan, E. and I. Teitelbaum (2012). Time between Peritoneal Dialysis Catheter Insertion and Use. Peritoneal Dialysis - State-of-the-Art 2012. C. Ronco, M. H. Rosner and C. Crepaldi. 178: 228-231.
102	Esagian, S. M., G. A. Sideris, M. Bishawi, I. A. Ziogas, R. W. Lehrich, J. P. Middleton, P. V. Suhocki, T. N. Pappas and K. P. Economopoulos (2021).	"Surgical versus percutaneous catheter placement for peritoneal dialysis: an updated systematic review and meta-analysis."	Journal of Nephrology 34(5): 1681-1696.	10.1007/s40620-020-00896-w
103	Esagian, S. M., G. A. Sideris, M. Bishawi, I. A. Ziogas, R. W. Lehrich, J. P. Middleton, P. V. Suhocki, T. N. Pappas and K. P. Economopoulos (2021).	"Surgical versus percutaneous catheter placement for peritoneal dialysis: an updated systematic review and meta-analysis."	J Nephrol 34(5): 1681-1696.	10.1007/s40620-020-00896-w
104	Fichtner, S., G. Hessling, S. Ammar, T. Reents, H. L. Estner, C. Jilek, S. Kathan, M. Buechner, R. Dillier and I. Deisenhofer (2013).	"A Prospective Randomized Study Comparing Isolation of the Arrhythmogenic Vein Versus All Veins in Paroxysmal Atrial Fibrillation."	Clinical Cardiology 36(7): 422-426.	10.1002/clc.22132
105	Fourtounas, C., P. Dousdampanis, A. Hardalias, K. Trigka and J. G. Vlachojannis (2011).	"Peritoneoscopic insertion of peritoneal dialysis catheters by nephrologists. A single centre preliminary experience."	Hippokratia 15(SUPPL. 2): 27-29.
106	Fourtounas, C., P. Dousdampanis, A. Hardalias and J. G. Vlachojannis (2009).	"Peritoneoscopic reinsertion of a peritoneal dialysis catheter after fungal peritonitis: The advantage of visual information."	Peritoneal Dialysis International 29(5): 580-581.	10.1177/089686080902900518
107	Freeman, A. J., M. Gallagher, A. Gray-Weale, E. Lippey and P. Thursby (2008).	"Surgical practice to reduce dialysis access insufficiency."	ANZ Journal of Surgery 78(5): 377-382.	10.1111/j.1445-2197.2008.04481.x
108	Freeman, A. J., M. Gallagher, A. Gray-Weale, E. Lippey and P. Thursby (2008).	"Surgical practice to reduce dialysis access insufficiency."	ANZ J Surg 78(5): 377-382.	10.1111/j.1445-2197.2008.04481.x
109	Gadallah, M. F., A. Pervez, M. A. el-Shahawy, D. Sorrells, G. Zibari, J. McDonald and J. Work (1999).	"Peritoneoscopic versus surgical placement of peritoneal dialysis catheters: a prospective randomized study on outcome."	American journal of kidney diseases 33(1): 118‐122.	10.1016/s0272-6386(99)70266-0
110	Gadallah, M. F., A. Pervez, M. A. El-Shahawy, D. Sorrells, G. Zibari, J. McDonald and J. Work (1999).	"Peritoneoscopic versus surgical placement of peritoneal dialysis catheters: A prospective randomized study on outcome."	American Journal of Kidney Diseases 33(1): 118-122.	10.1016/S0272-6386(99)70266-0
111	Gadallah, M. F., A. Pervez, M. A. el-Shahawy, D. Sorrells, G. Zibari, J. McDonald and J. Work (1999).	"Peritoneoscopic versus surgical placement of peritoneal dialysis catheters: a prospective randomized study on outcome."	Am J Kidney Dis 33(1): 118-122.	10.1016/s0272-6386(99)70266-0
112	Gallagher, M. C. and M. M. Andrews (2017).	"Postdischarge Outcomes of Pyogenic Liver Abscesses: Single-Center Experience 2007-2012."	Open Forum Infectious Diseases 4(3).	10.1093/OFID/OFX159
113	Gallagher, M. C. and M. M. Andrews (2017).	"Postdischarge Outcomes of Pyogenic Liver Abscesses: Single-Center Experience 2007-2012."	Open Forum Infect Dis 4(3): ofx159.	10.1093/ofid/ofx159
114	Goh, B. L. (2017).	"Nephrologist-Initiated Peritoneal Dialysis Catheter Insertion Programme: A New Paradigm Shift."	Contributions to nephrology 189: 79-84.
115	Goh, B. L. (2017).	"Nephrologist-Initiated Peritoneal Dialysis Catheter Insertion Programme: A New Paradigm Shift."	Contrib Nephrol 189: 79-84.	10.1159/000450688
116	Goh, B. L., Y. M. Ganeshadeva, S. E. Chew and M. S. Dalimi (2008).	"Does peritoneal dialysis catheter insertion by interventional nephrologists enhance peritoneal dialysis penetration?"	Seminars in Dialysis 21(6): 561-566.	10.1111/j.1525-139X.2008.00478.x
117	Goh, B. L., Y. M. Ganeshadeva, S. E. Chew and M. S. Dalimi (2008).	"Does peritoneal dialysis catheter insertion by interventional nephrologists enhance peritoneal dialysis penetration?"	Semin Dial 21(6): 561-566.	10.1111/j.1525-139X.2008.00478.x
118	Gülcan, E., S. Y. Sahin, M. Korkmaz and O. Kabak (2018).	"A Rare Complication During Percutaneous Peritoneal Dialysis Catheter Insertion: Intravesical Placement."	Advances in peritoneal dialysis. Conference on Peritoneal Dialysis 34(2018): 61-63.
119	Gülcan, E., S. Y. Sahin, M. Korkmaz and O. Kabak (2018).	"A Rare Complication During Percutaneous Peritoneal Dialysis Catheter Insertion: Intravesical Placement."	Adv Perit Dial 34(2018): 61-63.
120	Haggerty, S. P., S. S. Kumar, A. T. Collings, V. V. Alli, E. Miraflor, N. M. Hanna, D. I. Athanasiadis, D. J. Morrell, M. T. Ansari, A. Abou-Setta, D. Walsh, D. Stefanidis and B. J. Slater (2024).	"SAGES peritoneal dialysis access guideline update 2023."	Surgical Endoscopy 38(1): 1-23.	10.1007/s00464-023-10550-8
121	Haggerty, S. P., S. S. Kumar, A. T. Collings, V. V. Alli, E. Miraflor, N. M. Hanna, D. I. Athanasiadis, D. J. Morrell, M. T. Ansari, A. Abou-Setta, D. Walsh, D. Stefanidis and B. J. Slater (2024).	"SAGES peritoneal dialysis access guideline update 2023."	Surg Endosc 38(1): 1-23.	10.1007/s00464-023-10550-8
122	Haggerty, S. P., T. M. Zeni, M. Carder and C. T. Frantzides (2007).	"Laparoscopic peritoneal dialysis catheter insertion using a Quinton percutaneous insertion kit."	JSLS : Journal of the Society of Laparoendoscopic Surgeons / Society of Laparoendoscopic Surgeons 11(2): 208-214.
123	Haggerty, S. P., T. M. Zeni, M. Carder and C. T. Frantzides (2007).	"Laparoscopic peritoneal dialysis catheter insertion using a Quinton percutaneous insertion kit."	Jsls 11(2): 208-214.
124	Henderson, S., E. Brown and J. Levy (2009).	"Safety and efficacy of percutaneous insertion of peritoneal dialysis catheters under sedation and local anaesthetic."	Nephrology Dialysis Transplantation 24(11): 3499-3504.	10.1093/ndt/gfp312
125	Henderson, S., E. Brown and J. Levy (2009).	"Safety and efficacy of percutaneous insertion of peritoneal dialysis catheters under sedation and local anaesthetic."	Nephrol Dial Transplant 24(11): 3499-3504.	10.1093/ndt/gfp312
126	Henry, K. A., R. Singh, N. Zhang, M. K. Lyons, K. McNett, M. T. Neal and S. H. Mehta (2022).	"Effect of STN/GPi DBS on swallowing function in Parkinson's disease as assessed by Video fluoroscopy: A retrospective study."	Parkinsonism and Related Disorders 103: 136-140.	10.1016/j.parkreldis.2022.08.017
127	Henry, K. A., R. Singh, N. Zhang, M. K. Lyons, K. McNett, M. T. Neal and S. H. Mehta (2022).	"Effect of STN/GPi DBS on swallowing function in Parkinson's disease as assessed by Video fluoroscopy: A retrospective study."	Parkinsonism Relat Disord 103: 136-140.	10.1016/j.parkreldis.2022.08.017
128	Hsu, C. Y., W. C. Huang, C. K. Huang, C. W. Huang, N. H. Chou, P. T. Lee, H. C. Fang, K. J. Chou and C. L. Chen (2015).	"Pelvic drainage during removal of dialysis catheter decreases the risk of subsequent intra-abdominal complications in refractory peritoneal dialysis-related peritonitis."	Nephrology 20(11): 855-861.	10.1111/nep.12514
129	Hsu, C. Y., W. C. Huang, C. K. Huang, C. W. Huang, N. H. Chou, P. T. Lee, H. C. Fang, K. J. Chou and C. L. Chen (2015).	"Pelvic drainage during removal of dialysis catheter decreases the risk of subsequent intra-abdominal complications in refractory peritoneal dialysis-related peritonitis."	Nephrology (Carlton) 20(11): 855-861.	10.1111/nep.12514
130	Htay, H., D. W. Johnson, J. C. Craig, F. P. Schena, G. F. Strippoli, A. Tong and Y. Cho (2019).	"Catheter type, placement and insertion techniques for preventing catheter-related infections in chronic peritoneal dialysis patients."	Cochrane Database Syst Rev 5(5): Cd004680.	10.1002/14651858.CD004680.pub3
131	Htay, H., D. W. Johnson, J. C. Craig, F. P. Schena, G. F. M. Strippoli, A. Tong and Y. Cho (2019).	"Catheter type, placement and insertion techniques for preventing catheter-related infections in chronic peritoneal dialysis patients."	Cochrane Database of Systematic Reviews 2019(5).	10.1002/14651858.CD004680.pub3
132	Huang, J., S. Bao, L. Bao, A. Zhang, L. Gu, L. Dai and X. Bian (2022).	"The efficacy and safety of an improved percutaneous peritoneal dialysis catheter placement technique in urgent-start peritoneal dialysis patients: a retrospective cohort study."	Annals of palliative medicine 11(11): 3455-3463.	10.21037/apm-22-1270
133	Huang, J., S. Bao, L. Bao, A. Zhang, L. Gu, L. Dai and X. Bian (2022).	"The efficacy and safety of an improved percutaneous peritoneal dialysis catheter placement technique in urgent-start peritoneal dialysis patients: a retrospective cohort study."	Ann Palliat Med 11(11): 3455-3463.	10.21037/apm-22-1270
134	Huang, L., C. Xue, S. Chen, S. Zhou, B. Yang, M. Ruan, Y. Qian, J. Wu, Y. Zhang, X. Zhao, C. Mei, J. Xu and Z. Mao (2022).	"Comparison of Outcomes between Percutaneous and Surgical Placement of Peritoneal Dialysis Catheters in Uremic Patients: A Meta-Analysis."	Blood Purification 51(4): 328-344.	10.1159/000516145
135	Huang, L., C. Xue, S. Chen, S. Zhou, B. Yang, M. Ruan, Y. Qian, J. Wu, Y. Zhang, X. Zhao, C. Mei, J. Xu and Z. Mao (2022).	"Comparison of Outcomes between Percutaneous and Surgical Placement of Peritoneal Dialysis Catheters in Uremic Patients: A Meta-Analysis."	Blood Purif 51(4): 328-344.	10.1159/000516145
136	Ishida, T., S. Tanaka, A. Sakamoto, T. Hirabayashi and M. Kawamata (2018).	"Plasma ropivacaine concentration after tap block in a patient with cardiac and renal failure."	Local and Regional Anesthesia 11: 57-60.	10.2147/LRA.S173877
137	Ishida, T., S. Tanaka, A. Sakamoto, T. Hirabayashi and M. Kawamata (2018).	"Plasma ropivacaine concentration after TAP block in a patient with cardiac and renal failure."	Local Reg Anesth 11: 57-60.	10.2147/lra.s173877
138	Iwaniak, K., E. Kotwica-Strzałek, M. Mosakowska and S. Niemczyk (2022).	"Complications associated with patent urachus in starting of peritoneal dialysis."	Polski merkuriusz lekarski : organ Polskiego Towarzystwa Lekarskiego 50(298): 246-248.
139	Iwaniak, K., E. Kotwica-Strzałek, M. Mosakowska and S. Niemczyk (2022).	"Complications associated with patent urachus in starting of peritoneal dialysis."	Pol Merkur Lekarski 50(298): 246-248.
140	Jacobs, L., M. Salaouatchi, M. Taghavi, S. Sanoussi, J. Nortier and M. Mesquita (2023).	"Jejunal perforation secondary to blind insertion of peritoneal dialysis catheter: a case report and review of literature."	BMC Nephrology 24(1).	10.1186/s12882-023-03155-9
141	Jacobs, L., M. Salaouatchi, M. Taghavi, S. Sanoussi, J. Nortier and M. Mesquita (2023).	"Jejunal perforation secondary to blind insertion of peritoneal dialysis catheter: a case report and review of literature."	BMC Nephrol 24(1): 116.	10.1186/s12882-023-03155-9
142	Jadhav, P., P. M. Choi and G. Gollin (2023).	"Percutaneous Pigtail Catheter Drainage of Spontaneous Intestinal Perforation in Premature Infants."	Journal of Surgical Research 291: 265-269.	10.1016/j.jss.2023.06.010
143	Jadhav, P., P. M. Choi and G. Gollin (2023).	"Percutaneous Pigtail Catheter Drainage of Spontaneous Intestinal Perforation in Premature Infants."	J Surg Res 291: 265-269.	10.1016/j.jss.2023.06.010
144	Jaing, T. H., C. J. Wang, C. S. Huang, I. J. Hung, C. H. Chiu and C. Y. Lin (2002).	"Computed tomography-guided percutaneous drainage of intra-abdominal abscesses in neutropenic children."	Pediatric Surgery International 18(5-6): 556-558.	10.1007/s00383-002-0763-x
145	Jaing, T. H., C. J. Wang, C. S. Huang, I. J. Hung, C. H. Chiu and C. Y. Lin (2002).	"Computed tomography-guided percutaneous drainage of intra-abdominal abscesses in neutropenic children."	Pediatr Surg Int 18(5-6): 556-558.	10.1007/s00383-002-0763-x
146	Jaroszyński, A., J. Miszczuk, M. Jadach, S. Głuszek and W. Dąbrowski (2024).	"A New, Safe, and Effective Technique for Percutaneous Insertion of a Peritoneal Dialysis Catheter."	Journal of Clinical Medicine 13(9).	10.3390/jcm13092618
147	Jaroszyński, A., J. Miszczuk, M. Jadach, S. Głuszek and W. Dąbrowski (2024).	"A New, Safe, and Effective Technique for Percutaneous Insertion of a Peritoneal Dialysis Catheter."	J Clin Med 13(9).	10.3390/jcm13092618
148	Ji, L., W. Zhang, S. Hao, Z. Wang, T. Ding and G. Zhang (2022).	"Percutaneous transhepatic cholangial drainage combined with intra-tumoral iodine-125 seeds implantation and chemotherapy for locally progressive pancreatic head cancer with obstructive jaundice."	Journal of Contemporary Brachytherapy 14(5): 462-469.	10.5114/jcb.2022.121563
149	Ji, L., W. Zhang, S. Hao, Z. Wang, T. Ding and G. Zhang (2022).	"Percutaneous transhepatic cholangial drainage combined with intra-tumoral iodine-125 seeds implantation and chemotherapy for locally progressive pancreatic head cancer with obstructive jaundice."	J Contemp Brachytherapy 14(5): 462-469.	10.5114/jcb.2022.121563
150	Johnston, G., G. Jin and C. S. Morris (2023).	"Image-guided tunneled peritoneal dialysis catheter placement."	Cardiovascular Diagnosis and Therapy 13(1): 311-322.	10.21037/cdt-21-579
151	Johnston, G., G. Jin and C. S. Morris (2023).	"Image-guided tunneled peritoneal dialysis catheter placement."	Cardiovasc Diagn Ther 13(1): 311-322.	10.21037/cdt-21-579
152	Jwo, S. C., K. S. Chen, C. C. Lee and H. Y. Chen (2010).	"Prospective randomized study for comparison of open surgery with laparoscopic-assisted placement of Tenckhoff peritoneal dialysis catheter--a single center experience and literature review."	Journal of surgical research 159(1): 489‐496.	10.1016/j.jss.2008.09.008
153	Jwo, S. C., K. S. Chen, C. C. Lee and H. Y. Chen (2010).	"Prospective randomized study for comparison of open surgery with laparoscopic-assisted placement of Tenckhoff peritoneal dialysis catheter--a single center experience and literature review."	J Surg Res 159(1): 489-496.	10.1016/j.jss.2008.09.008
154	Jwo, S. C., C. M. Lee and C. J. Tsai (2000).	"Correction of a migrated Tenckhoff peritoneal dialysis catheter using a Lunderquist guidewire: report of two cases."	Chang Gung medical journal 23(6): 360-365.
155	Jwo, S. C., C. M. Lee and C. J. Tsai (2000).	"Correction of a migrated Tenckhoff peritoneal dialysis catheter using a Lunderquist guidewire: report of two cases."	Chang Gung Med J 23(6): 360-365.
156	Kaneshiro, N., T. Sakurada, R. Hachisuka, M. Hisamichi, M. Yazawa and Y. Shibagaki (2016).	"Rupture of Subcutaneous Peritoneal Dialysis Catheter by Stretching Exercise: A Case Report."	Advances in peritoneal dialysis. Conference on Peritoneal Dialysis 32: 3-6.
157	Kaneshiro, N., T. Sakurada, R. Hachisuka, M. Hisamichi, M. Yazawa and Y. Shibagaki (2016).	"Rupture of Subcutaneous Peritoneal Dialysis Catheter by Stretching Exercise: A Case Report."	Adv Perit Dial 32: 3-6.
158	Kang, S. H., J. Y. Do, K. H. Cho, J. W. Park and K. W. Yoon (2012).	"Blind peritoneal catheter placement with a Tenckhoff trocar by nephrologists: a single-center experience."	Nephrology (Carlton) 17(2): 141-147.	10.1111/j.1440-1797.2011.01518.x
159	Karjalainen, P. P., M. Niemela, M. Laine, J. K. E. Airaksinen, A. Ylitalo and W. Nammas (2017).	"Usefulness of Post-coronary Dilation to Prevent Recurrent Myocardial Infarction in Patients Treated With Percutaneous Coronary Intervention for Acute Coronary Syndrome (from the BASE ACS Trial)."	American Journal of Cardiology 119(3): 345-350.	10.1016/j.amjcard.2016.09.057
160	Ke, S., X. M. Ding, J. Gao, S. H. Wang, J. Kong, L. Xu and W. B. Sun (2016).	"Feasibility of radiofrequency ablation as an alternative to surgical intervention in patients with huge multiloculated pyogenic liver abscesses A retrospective cohort study."	Medicine (United States) 95(49): e5472.	10.1097/MD.0000000000005472
161	Ke, S., X. M. Ding, J. Gao, S. H. Wang, J. Kong, L. Xu and W. B. Sun (2016).	"Feasibility of radiofrequency ablation as an alternative to surgical intervention in patients with huge multiloculated pyogenic liver abscesses: A retrospective cohort study."	Medicine (Baltimore) 95(49): e5472.	10.1097/md.0000000000005472
162	Kelly, J., K. McNamara and S. May (2003).	"Peritoneoscopic peritoneal dialysis catheter insertion."	Nephrology 8(6): 315-317.	10.1111/j.1440-1797.2003.00213.x
163	Kelly, J., K. McNamara and S. May (2003).	"Peritoneoscopic peritoneal dialysis catheter insertion."	Nephrology (Carlton) 8(6): 315-317.	10.1111/j.1440-1797.2003.00213.x
164	Khan, S. F. and M. H. Rosner (2023).	"Optimizing peritoneal dialysis catheter placement."	Front Nephrol 3: 1056574.	10.3389/fneph.2023.1056574
165	Khudari, H. E., A. K. Abdel-Aal, M. Abaza, S. E. Almehmi, B. Sachdeva and A. Almehmi (2022).	"Peritoneal Dialysis Catheter Placement: Percutaneous and Peritoneoscopic Techniques."	Seminars in Interventional Radiology 39(1): 023-031.	10.1055/s-0041-1740940
166	Kim, H. J., T. W. Lee, C. G. Ihm and M. J. Kim (2002).	"Use of fluoroscopy-guided wire manipulation and/or laparoscopic surgery in the repair of malfunctioning peritoneal dialysis catheters."	Am J Nephrol 22(5-6): 532-538.	10.1159/000065292
167	Kim, H. J., T. W. Lee, C. G. Ihm and M. J. Kim (2002).	"Use of fluoroscopy-guided wire manipulation and/or laparoscopic surgery in the repair of malfunctioning peritoneal dialysis catheters."	American Journal of Nephrology 22(5-6): 532-538.	10.1159/000065292
168	Kim, J. H., M. J. Kim, B. M. Ye, J. H. Kim, M. J. Kim, S. Kim, I. Y. Kim, H. J. Kim, M. Han, H. Rhee, S. H. Song, E. Y. Seong, S. B. Lee and D. W. Lee (2020).	"Percutaneous peritoneal dialysis catheter implantation with no break-in period: A viable option for patients requiring unplanned urgent-start peritoneal dialysis."	Kidney Research and Clinical Practice 39(3): 365-372.	10.23876/j.krcp.20.006
169	Kim, J. H., M. J. Kim, B. M. Ye, J. H. Kim, M. J. Kim, S. Kim, I. Y. Kim, H. J. Kim, M. Han, H. Rhee, S. H. Song, E. Y. Seong, S. B. Lee and D. W. Lee (2020).	"Percutaneous peritoneal dialysis catheter implantation with no break-in period: A viable option for patients requiring unplanned urgent-start peritoneal dialysis."	Kidney Res Clin Pract 39(3): 365-372.	10.23876/j.krcp.20.006
170	Komasawa, N., Y. Miyazaki, K. Imagawa, K. Hattorl and T. Minami (2016).	"Successful Postoperative Management of a Pediatric Patient with Renal Failure by Ultrasound-guided Transversus Abdominis Plane and Rectus Sheath Block."	Masui. The Japanese journal of anesthesiology 65(10): 1037-1039.
171	Komasawa, N., Y. Miyazaki, K. Imagawa, K. Hattorl and T. Minami (2016).	"[Successful Postoperative Management of a Pediatric Patient with Renal Failure by Ultrasound-guided Transversus Abdominis Plane and Rectus Sheath Block]."	Masui 65(10): 1037-1039.
172	Krezalek, M. A., J. M. Velasco, E. W. Denham, J. G. Linn, M. B. Ujiki, L. T. Ho, J. Carbray and S. P. Haggerty (2015).	"Advanced laparoscopic peritoneal dialysis catheter placement-a single institution experience."	Surgical endoscopy and other interventional techniques 29: S528.	10.1007/s00464-015-4130-0
173	Kurihara, s., T. Akiba, M. Takeuchi, K. Nakajima, H. Inoue and H. Yoneshima (1995).	"Laparoscopic mesenterioadhesiotomy and Tenckhoff catheter placement in patients with predisposing abdominal surgery."	Artificial Organs 19(12): 1248-1250.
174	Kurihara, S., T. Akiba, M. Takeuchi, K. Nakajima, H. Inoue and H. Yoneshima (1995).	"Laparoscopic mesenterioadhesiotomy and Tenckhoff catheter placement in patients with predisposing abdominal surgery."	Artif Organs 19(12): 1248-1250.	10.1111/j.1525-1594.1995.tb02294.x
175	Kwon, Y. M., H. Gerdes, M. A. Schattner, K. T. Brown, A. M. Covey, G. I. Getrajdman, S. B. Solomon, M. I. D'Angelica, W. R. Jarnagin, P. J. Allen and C. J. Dimaio (2013).	"Management of peripancreatic fluid collections following partial pancreatectomy: A comparison of percutaneous versus EUS-guided drainage."	Surgical Endoscopy 27(7): 2422-2427.	10.1007/s00464-012-2752-z
176	Kwon, Y. M., H. Gerdes, M. A. Schattner, K. T. Brown, A. M. Covey, G. I. Getrajdman, S. B. Solomon, M. I. D'Angelica, W. R. Jarnagin, P. J. Allen and C. J. Dimaio (2013).	"Management of peripancreatic fluid collections following partial pancreatectomy: a comparison of percutaneous versus EUS-guided drainage."	Surg Endosc 27(7): 2422-2427.	10.1007/s00464-012-2752-z
177	Latenser, B. A., A. Kowal-Vern, D. Kimball, A. Chakrin and N. Dujovny (2002).	"A pilot study comparing percutaneous decompression with decompressive laparotomy for acute Abdominal Compartment Syndrome in thermal injury."	Journal of Burn Care and Rehabilitation 23(3): 190-195.	10.1097/00004630-200205000-00008
178	Latenser, B. A., A. Kowal-Vern, D. Kimball, A. Chakrin and N. Dujovny (2002).	"A pilot study comparing percutaneous decompression with decompressive laparotomy for acute abdominal compartment syndrome in thermal injury."	J Burn Care Rehabil 23(3): 190-195.	10.1097/00004630-200205000-00008
179	Lee, J., Y. Y. Choi, J. Y. An, S. H. Seo, D. W. Kim, Y. B. Seo, M. Nakagawa, S. Li, J. H. Cheong, W. J. Hyung and S. H. Noh (2015).	"Do All Patients Require Prophylactic Drainage After Gastrectomy for Gastric Cancer? The Experience of a High-Volume Center."	Annals of Surgical Oncology 22(12): 3929-3937.	10.1245/s10434-015-4521-4
180	Lee, J., Y. Y. Choi, J. Y. An, S. H. Seo, D. W. Kim, Y. B. Seo, M. Nakagawa, S. Li, J. H. Cheong, W. J. Hyung and S. H. Noh (2015).	"Do All Patients Require Prophylactic Drainage After Gastrectomy for Gastric Cancer? The Experience of a High-Volume Center."	Ann Surg Oncol 22(12): 3929-3937.	10.1245/s10434-015-4521-4
181	Lee, W. G., P. U. Tran and R. Grills (2022).	"Long-term outcomes of peritoneal dialysis catheters inserted by laparoscopic and percutaneous techniques in a single regional dialysis centre."	ANZ journal of surgery 92(7-8): 1873-1878.	10.1111/ans.17644
182	Lee, W. G., P. U. Tran and R. Grills (2022).	"Long-term outcomes of peritoneal dialysis catheters inserted by laparoscopic and percutaneous techniques in a single regional dialysis centre."	ANZ J Surg 92(7-8): 1873-1878.	10.1111/ans.17644
183	Li, J., W. Guo, W. Zhao, X. Wang, W. Hu, J. Zhou, S. Xu and H. Lei (2020).	"Ultrasound-guided unilateral transversus abdominis plane combined with rectus sheath block versus subarachnoid anesthesia in patients undergoing peritoneal dialysis catheter surgery: a randomized prospective controlled trial."	Journal of pain research 13: 2279‐2287.	10.2147/JPR.S264255
184	Li, J., W. Guo, W. Zhao, X. Wang, W. Hu, J. Zhou, S. Xu and H. Lei (2020).	"Ultrasound-guided unilateral transversus abdominis plane combined with rectus sheath block versus subarachnoid anesthesia in patients undergoing peritoneal dialysis catheter surgery: A randomized prospective controlled trial."	Journal of Pain Research 13: 2279-2287.	10.2147/JPR.S264255
185	Li, J., W. Guo, W. Zhao, X. Wang, W. Hu, J. Zhou, S. Xu and H. Lei (2020).	"Ultrasound-Guided Unilateral Transversus Abdominis Plane Combined with Rectus Sheath Block versus Subarachnoid Anesthesia in Patients Undergoing Peritoneal Dialysis Catheter Surgery: A Randomized Prospective Controlled Trial."	J Pain Res 13: 2279-2287.	10.2147/jpr.s264255
186	Li, Q., X. Tang, T. Tao, W. Zhang, W. Qin, J. Zhang and Z. Li (2018).	"A Randomized Controlled Trial of Comparing Ultrasound-Guided Transversus Abdominis Plane Block with Local Anesthetic Infiltration in Peritoneal Dialysis Catheter Implantation."	Blood purification 45(1‐3): 8‐14.	10.1159/000479083
187	Li, Q., X. Tang, T. Tao, W. Zhang, W. Qin, J. Zhang and Z. Li (2018).	"A Randomized Controlled Trial of Comparing Ultrasound-Guided Transversus Abdominis Plane Block with Local Anesthetic Infiltration in Peritoneal Dialysis Catheter Implantation."	Blood Purification 45(1-3): 8-14.	10.1159/000479083
188	Li, Q., X. Tang, T. Tao, W. Zhang, W. Qin, J. Zhang and Z. Li (2018).	"A Randomized Controlled Trial of Comparing Ultrasound-Guided Transversus Abdominis Plane Block with Local Anesthetic Infiltration in Peritoneal Dialysis Catheter Implantation."	Blood Purif 45(1-3): 8-14.	10.1159/000479083
189	Li, Z., H. Ding, X. Liu and J. Zhang (2020).	"Ultrasound-guided percutaneous peritoneal dialysis catheter insertion using multifunctional bladder paracentesis trocar: A modified percutaneous PD catheter placement technique."	Seminars in dialysis 33(2): 133-139.	10.1111/sdi.12862
190	Li, Z., H. Ding, X. Liu and J. Zhang (2020).	"Ultrasound-guided percutaneous peritoneal dialysis catheter insertion using multifunctional bladder paracentesis trocar: A modified percutaneous PD catheter placement technique."	Semin Dial 33(2): 133-139.	10.1111/sdi.12862
191	Li, Z., Z. Fang, H. Ding, J. Sun, Y. Li, J. Liu, Y. Yu and J. Zhang (2022).	"Success rates and safety of a modified percutaneous PD catheter placement technique: Ultrasound-guided percutaneous placement of peritoneal dialysis catheters using a multifunctional bladder paracentesis trocar."	Medicine (United States) 101(31): E29694.	10.1097/MD.0000000000029694
192	Li, Z., Z. Fang, H. Ding, J. Sun, Y. Li, J. Liu, Y. Yu and J. Zhang (2022).	"Success rates and safety of a modified percutaneous PD catheter placement technique: Ultrasound-guided percutaneous placement of peritoneal dialysis catheters using a multifunctional bladder paracentesis trocar."	Medicine (Baltimore) 101(31): e29694.	10.1097/md.0000000000029694
193	Lim, C. Y., A. P. Oo, A. S. Rajput, R. G. Daiwajna, Y. Y. Lim and J. Tan (2023).	"A Nationwide Comparative Analysis of Peritoneoscopic and Laparoscopic Techniques for Peritoneal Dialysis Catheter Insertion in Brunei Darussalam."	Kidney360 4(2): 198-205.	10.34067/KID.0006052022
194	Lim, C. Y., A. P. Oo, A. S. Rajput, R. G. Daiwajna, Y. Y. Lim and J. Tan (2023).	"A Nationwide Comparative Analysis of Peritoneoscopic and Laparoscopic Techniques for Peritoneal Dialysis Catheter Insertion in Brunei Darussalam."	Kidney360 4(2): 198-205.	10.34067/kid.0006052022
195	Lindley, R. M., A. R. Williams, N. Fraser and M. U. Shenoy (2012).	"Synchronous laparoscopic-assisted percutaneous endoscopic gastrostomy and peritoneal dialysis catheter placement is a valid alternative to open surgery."	Journal of Pediatric Urology 8(5): 527-530.	10.1016/j.jpurol.2011.09.011
196	Lindley, R. M., A. R. Williams, N. Fraser and M. U. Shenoy (2012).	"Synchronous laparoscopic-assisted percutaneous endoscopic gastrostomy and peritoneal dialysis catheter placement is a valid alternative to open surgery."	J Pediatr Urol 8(5): 527-530.	10.1016/j.jpurol.2011.09.011
197	Lu, Z., X. Zhu, T. Hua, J. Zhang, W. Xiao, D. Jia and M. Yang (2021).	"Efficacy and safety of abdominal paracentesis drainage on patients with acute pancreatitis: A systematic review and meta-analysis."	BMJ Open 11(8).	10.1136/bmjopen-2020-045031
198	Lu, Z., X. Zhu, T. Hua, J. Zhang, W. Xiao, D. Jia and M. Yang (2021).	"Efficacy and safety of abdominal paracentesis drainage on patients with acute pancreatitis: a systematic review and meta-analysis."	BMJ Open 11(8): e045031.	10.1136/bmjopen-2020-045031
199	Ma, Y., S. Liu, M. Yang, Y. Zou, D. Xue, Y. Liu, Y. Wang, X. Xie and H. Chen (2021).	"Association between different peritoneal dialysis catheter placement methods and short-term postoperative complications."	BMC Nephrol 22(1): 151.	10.1186/s12882-021-02340-y
200	Ma, Y., S. Liu, M. Yang, Y. Zou, D. Xue, Y. Liu, Y. Wang, X. Xie and H. Chen (2021).	"Association between different peritoneal dialysis catheter placement methods and short-term postoperative complications."	Bmc Nephrology 22(1).	10.1186/s12882-021-02340-y
201	Maffei, S., F. Bonello, E. Stramignoni, G. Forneris, G. M. Iadarola, M. Borca and F. Quarello (1992).	"Two years of experience and 119 peritoneal dialysis catheters placed with peritoneoscopy control and Y-TEC system."	Minerva urologica e nefrologica = The Italian journal of urology and nephrology 44(1): 63-67.
202	Maffei, S., F. Bonello, E. Stramignoni, G. Forneris, G. M. Iadarola, M. Borca and F. Quarello (1992).	"[Two years of experience and 119 peritoneal dialysis catheters placed with peritoneoscopy control and Y-TEC system]."	Minerva Urol Nefrol 44(1): 63-67.
203	Maher, E., M. J. Wolley, S. A. Abbas, S. P. Hawkins and M. R. Marshall (2014).	"Fluoroscopic versus laparoscopic implantation of peritoneal dialysis catheters: A retrospective cohort study."	Journal of Vascular and Interventional Radiology 25(6): 895-903.	10.1016/j.jvir.2014.01.023
204	Maher, E., M. J. Wolley, S. A. Abbas, S. P. Hawkins and M. R. Marshall (2014).	"Fluoroscopic versus laparoscopic implantation of peritoneal dialysis catheters: a retrospective cohort study."	J Vasc Interv Radiol 25(6): 895-903.	10.1016/j.jvir.2014.01.023
205	Manouras, A. J., P. B. Kekis, K. M. Stamou, M. M. Konstadoulakis and N. S. Apostolidis (2004).	"Laparoscopic placement of Oreopoulos-Zellerman catheters in CAPD patients."	Peritoneal Dialysis International 24(3): 252-255.	10.1177/089686080402400307
206	Manouras, A. J., P. B. Kekis, K. M. Stamou, M. M. Konstadoulakis and N. S. Apostolidis (2004).	"Laparoscopic placement of Oreopoulos-Zellerman catheters in CAPD patients."	Perit Dial Int 24(3): 252-255.
207	Markić, D., B. Vujičić, M. Ivanovski, K. Krpina, A. Gršković, D. Rahelić, N. Rubinić, Ž. Župan, H. Lasić, M. Materljan and S. Rački (2017).	"Peritoneal dialysis catheter surgery using transversus abdominis plane block."	Peritoneal Dialysis International 37(4): 429-433.	10.3747/pdi.2016.00198
208	Markić, D., B. Vujičić, M. Ivanovski, K. Krpina, A. Gršković, D. Rahelić, N. Rubinić, Ž. Župan, H. Lasić, M. Materljan and S. Rački (2017).	"Peritoneal Dialysis Catheter Surgery using Transversus Abdominis Plane Block."	Perit Dial Int 37(4): 429-433.	10.3747/pdi.2016.00198
209	Markic, D., B. Vujicic, M. Ivanovski, K. Krpina, A. Grskovic, S. Zivcic-Cosic, Z. Zupan, A. Maricic, M. Valencic and S. Racki (2015).	"Peritoneal Dialysis Catheter Placement Using an Ultrasound-Guided Transversus Abdominis Plane Block."	Blood Purification 39(4): 274-280.	10.1159/000381005
210	Markić, D., B. Vujičić, M. Ivanovski, K. Krpina, A. Gršković, S. Živčić-Ćosić, Ž. Župan, A. Maričić, M. Valenčić and S. Rački (2015).	"Peritoneal Dialysis Catheter Placement Using an Ultrasound-Guided Transversus Abdominis Plane Block."	Blood Purif 39(4): 274-280.	10.1159/000381005
211	Maya, I. D. (2007).	"Ultrasound/fluoroscopy-assisted placement of peritoneal dialysis catheters."	Seminars in Dialysis 20(6): 611-615.	10.1111/j.1525-139X.2007.00371.x
212	Maya, I. D. (2007).	"Ultrasound/fluoroscopy-assisted placement of peritoneal dialysis catheters."	Semin Dial 20(6): 611-615.	10.1111/j.1525-139X.2007.00371.x
213	Medani, S., W. Hussein, M. Shantier, R. Flynn, C. Wall and G. Mellotte (2015).	"Comparison of percutaneous and open surgical techniques for first-time peritoneal dialysis catheter placement in the unbreached peritoneum."	Peritoneal Dialysis International 35(5): 576-585.	10.3747/pdi.2013.00003
214	Medani, S., W. Hussein, M. Shantier, R. Flynn, C. Wall and G. Mellotte (2015).	"Comparison of Percutaneous and Open Surgical Techniques for First-Time Peritoneal Dialysis Catheter Placement in the Unbreached Peritoneum."	Perit Dial Int 35(5): 576-585.	10.3747/pdi.2013.00003
215	Medani, S., M. Shantier, W. Hussein, C. Wall and G. Mellotte (2012).	"A comparative analysis of percutaneous and open surgical techniques for peritoneal catheter placement."	Peritoneal Dialysis International 32(6): 628-635.	10.3747/pdi.2011.00187
216	Medani, S., M. Shantier, W. Hussein, C. Wall and G. Mellotte (2012).	"A comparative analysis of percutaneous and open surgical techniques for peritoneal catheter placement."	Perit Dial Int 32(6): 628-635.	10.3747/pdi.2011.00187
217	Merrikhi, A., H. Raji Asadabadi, A. A. Beigi, S. M. Marashi, H. Ghaheri and Z. Nasiri Zarch (2014).	"Comparison of percutaneous versus open surgical techniques for placement of peritoneal dialysis catheter in children: a randomized clinical trial."	Medical journal of the Islamic Republic of Iran 28: 38.
218	Messias, A., F. Cardoso, F. Caeiro, V. Fernandes, A. C. Ferreira and F. Nolasco (2019).	"Risk factors associated with peritoneal dialysis catheter survival: A single-center cohort study."	Nephrology Dialysis Transplantation 34: a524-a525.	10.1093/ndt/gfz103.SP496
219	Moore, H. and C. Singer (2013). Urological Dysfunction. 24: 187-200.
220	Nahman, N. S., Jr., D. F. Middendorf, W. H. Bay, R. McElligott, S. Powell and J. Anderson (1992).	"Modification of the percutaneous approach to peritoneal dialysis catheter placement under peritoneoscopic visualization: clinical results in 78 patients."	J Am Soc Nephrol 3(1): 103-107.	10.1681/asn.v31103
221	Nahman, N. S., D. F. Middendorf, W. H. Bay, R. McElligott, S. Powell and J. Anderson (1992).	"MODIFICATION OF THE PERCUTANEOUS APPROACH TO PERITONEAL-DIALYSIS CATHETER PLACEMENT UNDER PERITONEOSCOPIC VISUALIZATION - CLINICAL-RESULTS IN 78 PATIENTS."	Journal of the American Society of Nephrology 3(1): 103-107.	10.1681/asn.v31103
222	Narayan, R., T. Fried, G. Chica, M. Schaefer and D. Mullins (2014).	"Minimally invasive fluoroscopic percutaneous peritoneal dialysis catheter salvage."	Clinical Kidney Journal 7(3): 264-268.	10.1093/ckj/sfu042
223	Narayan, R., T. Fried, G. Chica, M. Schaefer and D. Mullins (2014).	"Minimally invasive fluoroscopic percutaneous peritoneal dialysis catheter salvage."	Clin Kidney J 7(3): 264-268.	10.1093/ckj/sfu042
224	Neufeld, D., Z. Korzets, J. Bernheim and B. Shpitz (2011).	"[Laparoscopic management of peritoneal dialysis catheters]."	Harefuah 150(2): 84-86, 209, 208.
225	Neufeld, D., Z. Korzets, J. Bernheim and B. Shpitz (2011).	"[Laparoscopic management of peritoneal dialysis catheters]."	Harefuah 150(2): 84-86, 209, 208.
226	Nourse, P., B. Cullis, F. Finkelstein, A. Numanoglu, B. Warady, S. Antwi and M. McCulloch (2021).	"ISPD guidelines for peritoneal dialysis in acute kidney injury: 2020 Update (paediatrics)."	Peritoneal Dialysis International 41(2): 139-157.	10.1177/0896860820982120
227	Obaid, O., T. Torres-Ruiz, M. Nazzal, M. Wandtke Barber, F. Rodriguez-Silva, S. Dash, O. Al-Jalodi, A. Young and J. Sferra (2024).	"Inpatient peritoneal dialysis catheters placed across the United States during a 3-year period: Lessons learned from 15,000 patients."	Surgery (United States) 175(3): 877-884.	10.1016/j.surg.2023.09.058
228	Obaid, O., T. Torres-Ruiz, M. Nazzal, M. Wandtke Barber, F. Rodriguez-Silva, S. Dash, O. Al-Jalodi, A. Young and J. Sferra (2024).	"Inpatient peritoneal dialysis catheters placed across the United States during a 3-year period: Lessons learned from 15,000 patients."	Surgery 175(3): 877-884.	10.1016/j.surg.2023.09.058
229	Ogunc, G. (2005).	"Minilaparoscopic extraperitoneal tunneling with omentopexy: A new technique for CAPD catheter placement."	Peritoneal Dialysis International 25(6): 551-555.	10.1177/089686080502500609
230	Ogunc, G. (2005).	"Minilaparoscopic extraperitoneal tunneling with omentopexy: a new technique for CAPD catheter placement."	Perit Dial Int 25(6): 551-555.
231	Okhuysen-Cawley, R., P. Prodhan, M. Imamura, A. H. Dedman and K. J. Anand (2007).	"Management of abdominal compartment syndrome during extracorporeal life support."	Pediatr Crit Care Med 8(2): 177-179.	10.1097/01.pcc.0000257102.53488.5e
232	Okhuysen-Cawley, R., P. Prodhan, M. Imamura, A. H. Dedman and K. J. S. Anand (2007).	"Management of abdominal compartment syndrome during extracorporeal life support."	Pediatric Critical Care Medicine 8(2): 177-179.	10.1097/01.PCC.0000257102.53488.5E
233	Park, Y. S., S. I. Min, D. K. Kim, K. H. Oh, S. K. Min, S. M. Kim and J. Ha (2014).	"The outcomes of percutaneous versus open placement of peritoneal dialysis catheters."	World journal of surgery 38(5): 1058-1064.	10.1007/s00268-013-2346-5
234	Park, Y. S., S. I. Min, D. K. Kim, K. H. Oh, S. K. Min, S. M. Kim and J. Ha (2014).	"The outcomes of percutaneous versus open placement of peritoneal dialysis catheters."	World J Surg 38(5): 1058-1064.	10.1007/s00268-013-2346-5
235	Pastan, S., C. Gassensmith, A. K. Manatunga, J. B. Copley, E. J. Smith and R. J. Hamburger (1991).	"Prospective comparison of peritoneoscopic and surgical implantation of CAPD catheters."	ASAIO transactions / American Society for Artificial Internal Organs 37(3): M154-156.
236	Peng, Y., D. Zhang, T. Zheng, H. Liu, J. Su, Y. Xu, X. Hu, J. Wu, G. Chen, H. Hou, S. Ma, Z. Li, B. Zhu and F. Lu (2019).	"A half-percutaneous technique for peritoneal dialysis catheter implantation using a modified trocar: a report of 84 cases."	International Urology and Nephrology 51(8): 1451-1457.	10.1007/s11255-019-02159-5
237	Peng, Y., D. Zhang, T. Zheng, H. Liu, J. Su, Y. Xu, X. Hu, J. Wu, G. Chen, H. Hou, S. Ma, Z. Li, B. Zhu and F. Lu (2019).	"A half-percutaneous technique for peritoneal dialysis catheter implantation using a modified trocar: a report of 84 cases."	Int Urol Nephrol 51(8): 1451-1457.	10.1007/s11255-019-02159-5
238	Peppelenbosch, A., W. H. M. Van Kuijk, N. D. Bouvy, F. M. Van Der Sande and J. H. M. Tordoir (2008).	"Peritoneal dialysis catheter placement technique and complications."	NDT Plus 1(SUPPL. 4): iv23-iv28.	10.1093/ndtplus/sfn120
239	Perl, J., A. Pierratos, G. Kandasamy, B. B. McCormick, R. R. Quinn, A. K. Jain, A. Huang, J. M. Paterson and M. J. Oliver (2015).	"Peritoneal dialysis catheter implantation by nephrologists is associated with higher rates of peritoneal dialysis utilization: A population-based study."	Nephrology Dialysis Transplantation 30(2): 301-309.	10.1093/ndt/gfu359
240	Perl, J., A. Pierratos, G. Kandasamy, B. B. McCormick, R. R. Quinn, A. K. Jain, A. Huang, J. M. Paterson and M. J. Oliver (2015).	"Peritoneal dialysis catheter implantation by nephrologists is associated with higher rates of peritoneal dialysis utilization: a population-based study."	Nephrol Dial Transplant 30(2): 301-309.	10.1093/ndt/gfu359
241	Permpongkosol, S., K. Nontakaew and C. Liranupat (2010).	"Laparoendoscopic single-site nephrectomy in a patient undergoing continuous ambulatory peritoneal dialysis(CAPD)."	International Journal of Urology 17: A397.	10.1111/j.1442-2042.2010.02650.x
242	Permpongkosol, S., K. Nontakaew and C. Liranupat (2010).	"Laparoendoscopic single-site nephrectomy in a patient undergoing continuous ambulatory peritoneal dialysis(CAPD)."	Journal of Endourology 24: A375.	10.1089/end.2010.2003.supp
243	Posthuma, N., P. J. Borgstein, Q. Eijsbouts and P. M. Ter Wee (1998).	"Simultaneous peritoneal dialysis catheter insertion and removal in catheter-related infections without interruption of peritoneal dialysis."	Nephrology Dialysis Transplantation 13(3): 700-703.	10.1093/ndt/13.3.700
244	Posthuma, N., P. J. Borgstein, Q. Eijsbouts and P. M. ter Wee (1998).	"Simultaneous peritoneal dialysis catheter insertion and removal in catheter-related infections without interruption of peritoneal dialysis."	Nephrol Dial Transplant 13(3): 700-703.	10.1093/ndt/13.3.700
245	Pushevski, V., I. G. Nikolov, P. Karagjozov, D. Dzambaz and I. Rambabova-Bushljetik (2023).	"Percutaneous Onsite Insertion of Catheter for Peritoneal Dialysis - A New Method Introduction in the Country."	Pril (Makedon Akad Nauk Umet Odd Med Nauki) 44(2): 107-112.	10.2478/prilozi-2023-0031
246	Pyart, R., K. Donovan, C. Carrington and G. Roberts (2018).	"Peritoneal dialysis: Turning choice into reality."	Peritoneal Dialysis International 38(5): 328-333.	10.3747/pdi.2018.00011
247	Quach, T., P. Tregaskis, S. Menahem, J. Koukounaras, N. Mott and R. Walker (2013).	"Radiological insertion of tenckhoff catheters for peritoneal dialysis: Aone year single centre experience."	Nephrology Dialysis Transplantation 28: i428.	10.1093/ndt/gft145
248	Quach, T., P. Tregaskis, S. Menahem, J. Koukounaras, N. Mott and R. G. Walker (2014).	"Radiological insertion of Tenckhoff catheters for peritoneal dialysis: A 1-year single-centre experience."	Clinical Kidney Journal 7(1): 23-26.	10.1093/ckj/sft115
249	Quach, T., P. Tregaskis, S. Menahem, J. Koukounaras, N. Mott and R. G. Walker (2014).	"Radiological insertion of Tenckhoff catheters for peritoneal dialysis: a 1-year single-centre experience."	Clin Kidney J 7(1): 23-26.	10.1093/ckj/sft115
250	Ramanarayanan, S., S. Gupta, S. K. Aggarwal, D. Bhowmik and H. S. Mahapatra (2015).	"Comparison of outcomes between surgically placed and per-cutaneously placed peritoneal dialysis catheters-a retrospective study."	Nephrology dialysis transplantation 30: iii274.	10.1093/ndt/gfv180.56
251	Rana, S. S., R. K. Sharma, M. Kang and R. Gupta (2019).	"NATURAL HISTORY OF LOW OUTPUT EXTERNAL PANCREATIC FISTULA IN PATIENTS WITH DISCONNECTED PANCREATIC DUCT SYNDROME FOLLOWING ACUTE NECROTISING PANCREATITIS."	Gastroenterology 156(6): S-121.	10.1016/S0016-5085(19)37094-5
252	Rao, A., R. Evans, M. Wilkie, R. Fluck and M. Kumwenda (2016).	"UK Renal Registry 18th Annual Report: Chapter 11 2014 Multisite Dialysis Access Audit in England, Northern Ireland and Wales and 2013 PD One Year Follow-up: National and Centre-specific Analyses."	Nephron 132(1): 253-277.	10.1159/000444825
253	Rao, A., R. Evans, M. Wilkie, R. Fluck and M. Kumwenda (2016).	"UK Renal Registry 18th Annual Report: Chapter 11 2014 Multisite Dialysis Access Audit in England, Northern Ireland and Wales and 2013 PD One Year Follow-up: National and Centre-specific Analyses."	Nephron 132 Suppl 1: 253-278.	10.1159/000444825
254	Rege, S. A., J. Churiwala, Y. Takalkar, Y. Jain and A. Dalvi (2023).	"Laparoscopic peritoneal dialysis catheter insertion: an oasis harnessed-experience and results at a tertiary care centre in India."	Surg Endosc 37(8): 6491-6494.	10.1007/s00464-023-10154-2
255	Rege, S. A., J. Churiwala, Y. Takalkar, Y. Jain and A. Dalvi (2023).	"Laparoscopic peritoneal dialysis catheter insertion: an oasis harnessed-experience and results at a tertiary care centre in India."	Surgical Endoscopy and Other Interventional Techniques 37(8): 6491-6494.	10.1007/s00464-023-10154-2
256	Richter, J., A. K. Lindner, D. Geisel, G. F. Torsello, G. E. Martinez, C. Isner, D. Schürmann, F. Pfäfflin, A. Orhun, T. Manciulli and E. Brunetti (2021).	"Treatment of a giant hepatic echinococcal cyst with percutaneous drainage and in vivo assessment of the protoscolicidal effect of praziquantel."	Clinical Journal of Gastroenterology 14(3): 888-892.	10.1007/s12328-021-01397-4
257	Richter, J., A. K. Lindner, D. Geisel, G. F. Torsello, G. E. Martinez, C. Isner, D. Schürmann, F. Pfäfflin, A. Orhun, T. Manciulli and E. Brunetti (2021).	"Treatment of a giant hepatic echinococcal cyst with percutaneous drainage and in vivo assessment of the protoscolicidal effect of praziquantel."	Clin J Gastroenterol 14(3): 888-892.	10.1007/s12328-021-01397-4
258	Rodríguez, C. R., E. Bardón Otero and M. L. Vila Paz (2008).	"Access for starting kidney replacement therapy: vascular and peritoneal temporal access in pre-dialysis."	Nefrología : publicación oficial de la Sociedad Española Nefrologia 28 Suppl 3: 105-112.
259	Rodríguez, C. R., E. Bardón Otero and M. L. Vila Paz (2008).	"[Access for starting kidney replacement therapy: vascular and peritoneal temporal access in pre-dialysis]."	Nefrologia 28 Suppl 3: 105-112.
260	Rosenthal, M. A., P. S. Yang, I. L. Liu, J. J. Sim, D. A. Kujubu, S. A. Rasgon, H. H. Yeoh and A. C. Abcar (2008).	"Comparison of outcomes of peritoneal dialysis catheters placed by the fluoroscopically guided percutaneous method versus directly visualized surgical method."	J Vasc Interv Radiol 19(8): 1202-1207.	10.1016/j.jvir.2008.05.006
261	Rosenthal, M. A., P. S. Yang, I.-L. A. Liu, J. J. Sim, D. A. Kujubu, S. A. Rasgon, H. H. Yeoh and A. C. Abcar (2008).	"Comparison of outcomes of peritoneal dialysis catheters placed by the fluoroscopically guided percutaneous method versus directly visualized surgical method."	Journal of Vascular and Interventional Radiology 19(8): 1202-1207.	10.1016/j.jvir.2008.05.006
262	Salgaonkar, H. P., R. R. Behera, P. C. Sharma, A. Katara and D. S. Bhandarkar (2019).	"Minimally invasive surgery for salvage of malfunctioning peritoneal dialysis catheters."	Journal of Minimal Access Surgery 15(1): 19-24.	10.4103/jmas.JMAS_184_17
263	Salgaonkar, H. P., R. R. Behera, P. C. Sharma, A. Katara and D. S. Bhandarkar (2019).	"Minimally invasive surgery for salvage of malfunctioning peritoneal dialysis catheters."	J Minim Access Surg 15(1): 19-24.	10.4103/jmas.JMAS_184_17
264	Sanchez-Canel, J. J., H. Garcia-Perez, R. Garcia-Calvo, M. J. Pascual and D. Casado (2016).	"Prospective Randomized Study Comparing a Single-Cuff Self-Locating Catheter with a Single-Cuff Straight Tenckhoff Catheter in Peritoneal Dialysis."	Peritoneal dialysis international 36(1): 52‐59.	10.3747/pdi.2013.00315
265	Sanchez-Canel, J. J., H. Garcia-Perez, R. Garcia-Calvo, M. J. Pascual and D. Casado (2016).	"Prospective randomized study comparing a single-cuff self-locating catheter with a single-cuff straight tenckhoff catheter in peritoneal dialysis."	Peritoneal Dialysis International 36(1): 52-59.	10.3747/pdi.2013.00315
266	Sanchez-Canel, J. J., H. Garcia-Perez, R. Garcia-Calvo, M. J. Pascual and D. Casado (2016).	"Prospective Randomized Study Comparing a Single-Cuff Self-Locating Catheter with a Single-Cuff Straight Tenckhoff Catheter in Peritoneal Dialysis."	Perit Dial Int 36(1): 52-59.	10.3747/pdi.2013.00315
267	Santos, C. R., P. Q. Branco, A. Martinho, M. S. Gonçalves, A. Gaspar, H. Messias and J. D. Barata (2010).	"Salvage of malpositioned and malfunctioning peritoneal dialysis catheters by manipulation with a modified malecot introducer."	Seminars in Dialysis 23(1): 95-99.	10.1111/j.1525-139X.2009.00679.x
268	Santos, C. R., P. Q. Branco, A. Martinho, M. S. Gonçalves, A. Gaspar, H. Messias and J. D. Barata (2010).	"Salvage of malpositioned and malfunctioning peritoneal dialysis catheters by manipulation with a modified Malecot introducer."	Semin Dial 23(1): 95-99.	10.1111/j.1525-139X.2009.00679.x
269	Scalamogna, A., L. Nardelli, G. Porata and P. Messa (2019).	"Percutaneous versus surgical catheter insertion using double purse-string technique in CAPD patients: Clinical outcomes."	Nephrology Dialysis Transplantation 34: a533.	10.1093/ndt/gfz103.SP523
270	Shah, N., A. Goswell, C. Cuesta, L. Lemech and I. Katz (2023).	"Comparing surgeon- and nephrologist-inserted Tenckhoff catheters: experience from a metropolitan centre in Sydney."	Internal Medicine Journal 53(10): 1890-1895.	10.1111/imj.15995
271	Shah, N., A. Goswell, C. Cuesta, L. Lemech and I. Katz (2023).	"Comparing surgeon- and nephrologist-inserted Tenckhoff catheters: experience from a metropolitan centre in Sydney."	Intern Med J 53(10): 1890-1895.	10.1111/imj.15995
272	Shahbazi, N. and B. B. McCormick (2011).	"Peritoneal Dialysis Catheter Insertion Strategies and Maintenance Of Catheter Function."	Seminars in Nephrology 31(2): 138-151.	10.1016/j.semnephrol.2011.01.003
273	Shanmugalingam, R., A. Makris, H. C. Hassan, Y. Li, I. Deguzman, H. Nandakoban, A. Aravindan, G. Narayanan and J. K. W. Wong (2017).	"The utility of sonographic assessment in selecting patients for percutaneous insertion of peritoneal dialysis catheter."	Peritoneal Dialysis International 37(4): 434-442.	10.3747/pdi.2017.00006
274	Shanmugalingam, R., A. Makris, H. C. Hassan, Y. Li, I. DeGuzman, H. Nandakoban, A. Aravindan, G. Narayanan and J. K. W. Wong (2017).	"The Utility of Sonographic Assessment in Selecting Patients for Percutaneous Insertion of Peritoneal Dialysis Catheter."	Perit Dial Int 37(4): 434-442.	10.3747/pdi.2017.00006
275	Sharma, M. K. and B. Sachdeva (2012).	"Percutaneous peritoneal dialysis catheter insertion: Making a case for an outpatient procedure."	Journal of Investigative Medicine 60(1): 390.	10.231/JIM.0b013e3182820c55
276	Shyr, Y. M., C. H. Su and W. Y. Lui (1995).	"Complications of continuous ambulatory peritoneal dialysis: one surgeon's experience with 668 patient-month follow-up."	Zhonghua Yi Xue Za Zhi (Taipei) 55(4): 307-314.
277	Sia, Y., R. Hodgson, P. Kuder and C. Tog (2022).	"Radiological versus laparoscopic insertion of peritoneal dialysis catheter: a study comparing outcomes at a single centre."	ANZ journal of surgery 92(11): 2990-2995.	10.1111/ans.18002
278	Sia, Y., R. Hodgson, P. Kuder and C. Tog (2022).	"Radiological versus laparoscopic insertion of peritoneal dialysis catheter: a study comparing outcomes at a single centre."	ANZ J Surg 92(11): 2990-2995.	10.1111/ans.18002
279	Sivaramakrishnan, R., S. Gupta, S. K. Agarwal, D. Bhowmik and S. Mahajan (2016).	"Comparison of outcomes between surgically placed and percutaneously placed peritoneal dialysis catheters: A retrospective study."	Indian Journal of Nephrology 26(4): 268-274.	10.4103/0971-4065.163425
280	Sivaramakrishnan, R., S. Gupta, S. K. Agarwal, D. Bhowmik and S. Mahajan (2016).	"Comparison of outcomes between surgically placed and percutaneously placed peritoneal dialysis catheters: A retrospective study."	Indian J Nephrol 26(4): 268-274.	10.4103/0971-4065.163425
281	Smith, D. W. and R. A. Rankin (1989).	"Value of peritoneoscopy for nonfunctioning continuous ambulatory peritoneal dialysis catheters."	Gastrointestinal Endoscopy 35(2): 90-92.	10.1016/S0016-5107(89)72715-2
282	Smith, D. W. and R. A. Rankin (1989).	"Value of peritoneoscopy for nonfunctioning continuous ambulatory peritoneal dialysis catheters."	Gastrointest Endosc 35(2): 90-92.	10.1016/s0016-5107(89)72715-2
283	Srivastava, A., S. K. Yachha, V. Arora, U. Poddar, R. Lal and S. S. Baijal (2012).	"Identification of high-risk group and therapeutic options in children with liver abscess."	European Journal of Pediatrics 171(1): 33-41.	10.1007/s00431-011-1481-y
284	Srougi, V., L. M. Fonseca, L. J. Zampolli, A. B. M. Boffa, H. S. Andrade, M. A. Arap, R. J. Duarte, W. C. Nahas and M. Srougi (2021).	"Mobilization of a peritoneal dialysis catheter using an extra-corporeal magnet: preliminary experimental phase study."	International Urology and Nephrology 53(1): 185‐188.	10.1007/s11255-020-02594-9
285	Srougi, V., L. M. Fonseca, L. J. Zampolli, A. B. M. Boffa, H. S. Andrade, M. A. Arap, R. J. Duarte, W. C. Nahas and M. Srougi (2021).	"Mobilization of a peritoneal dialysis catheter using an extra-corporeal magnet: preliminary experimental phase study."	International Urology and Nephrology 53(1): 185-188.	10.1007/s11255-020-02594-9
286	Srougi, V., L. M. Fonseca, L. J. Zampolli, A. B. M. Boffa, H. S. Andrade, M. A. Arap, R. J. Duarte, W. C. Nahas and M. Srougi (2021).	"Mobilization of a peritoneal dialysis catheter using an extra-corporeal magnet: preliminary experimental phase study."	Int Urol Nephrol 53(1): 185-188.	10.1007/s11255-020-02594-9
287	Stock, R. G., N. N. Stone, J. K. Dewyngaert, P. Lavagnini and P. D. Unger (1996).	"Prostate specific antigen findings and biopsy results following interactive ultrasound guided transperineal brachytherapy for early stage prostate carcinoma."	Cancer 77(11): 2386-2392.	10.1002/(SICI)1097-0142(19960601)77:11<2386::AID-CNCR30>3.0.CO;2-R
288	Stock, R. G., N. N. Stone, J. K. DeWyngaert, P. Lavagnini and P. D. Unger (1996).	"Prostate specific antigen findings and biopsy results following interactive ultrasound guided transperineal brachytherapy for early stage prostate carcinoma."	Cancer 77(11): 2386-2392.	10.1002/(sici)1097-0142(19960601)77:11<2386::aid-cncr30>3.0.co;2-r
289	Stone, N. N., S. Hong, Y. C. Lo, V. Howard and R. G. Stock (2003).	"Comparison of intraoperative dosimetric implant representation with postimplant dosimetry in patients receiving prostate brachytherapy."	Brachytherapy 2(1): 17-25.	10.1016/S1538-4721(03)00005-9
290	Stone, N. N., S. Hong, Y. C. Lo, V. Howard and R. G. Stock (2003).	"Comparison of intraoperative dosimetric implant representation with postimplant dosimetry in patients receiving prostate brachytherapy."	Brachytherapy 2(1): 17-25.	10.1016/s1538-4721(03)00005-9
291	Stonelake, S., J. Baharani, M. Thomas, R. Adkins, L. Hollingsworth and T. Wilmink (2019).	"Outcomes of the weighted peritoneal dialysis catheter in patients at risk of percutaneous catheter failure."	Peritoneal Dialysis International 39(2): 142-146.	10.3747/pdi.2017.00233
292	Stonelake, S., J. Baharani, M. Thomas, R. Adkins, L. Hollingsworth and T. Wilmink (2019).	"Outcomes of the Weighted Peritoneal Dialysis Catheter in Patients at Risk of Percutaneous Catheter Failure."	Perit Dial Int 39(2): 142-146.	10.3747/pdi.2017.00233
293	Sun, T. Y., D. Voss, D. Beechey and M. Lam-Po-Tang (2016).	"Comparison of peritoneal dialysis catheter insertion techniques: Peritoneoscopic, radiological and laparoscopic : A single-centre study."	Nephrology (Carlton) 21(5): 416-422.	10.1111/nep.12621
294	Sun, T. Y. T., D. Voss, D. Beechey and M. Lam-Po-Tang (2016).	"Comparison of peritoneal dialysis catheter insertion techniques: Peritoneoscopic, radiological and laparoscopic: A single-centre study."	Nephrology 21(5): 416-422.	10.1111/nep.12621
295	Ta, A., S. Saxena, F. Badru, A. S. E. Lee, C. M. Fitzpatrick and G. A. Villalona (2019).	"Laparoscopic peritoneal dialysis catheter placement with chest wall exit site for neonate with stoma."	Peritoneal Dialysis International 39(5): 405-408.	10.3747/pdi.2018.00213
296	Ta, A., S. Saxena, F. Badru, A. S. E. Lee, C. M. Fitzpatrick and G. A. Villalona (2019).	"Laparoscopic Peritoneal Dialysis Catheter Placement with Chest Wall Exit Site for Neonate with Stoma."	Perit Dial Int 39(5): 405-408.	10.3747/pdi.2018.00213
297	Talwar, R., A. Jha, G. Madhu, N. Singh and G. Singh (2021).	"Comparative study of outcomes following laparoscopic versus open peritoneal dialysis catheter insertion at a tertiary care centre."	Journal of urological surgery 8(1): 40‐45.	10.4274/JUS.GALENOS.2020.3845
298	Talwar, R., A. Jha, G. Madhu, N. Singh and G. Singh (2021).	"Comparative study of outcomes following laparoscopic versus open peritoneal dialysis catheter insertion at a tertiary care centre."	Journal of Urological Surgery 8(1): 40-45.	10.4274/JUS.GALENOS.2020.3845
299	Tao, T., Z. Li, W. Zhang, Q. Li, X. Tang and J. Zhang (2017).	"The application of transversus abdominis plane block anesthesia in peritoneal dialysis catheter implantation: a randomized controlled trial."	Chinese journal of evidence-based medicine 17(1): 7‐12.	10.7507/1672-2531.201606026
300	Theodoridis, M., S. Panagoutsos, E. Thodis, M. Karanikas, A. Mitrakas, P. Kriki, K. Kantartzi, P. Passadakis and V. Vargemezis (2013).	"Long-term experience with percutaneously peritoneal catheter placement."	Nephrology Dialysis Transplantation 28: i431.	10.1093/ndt/gft145
301	Trikudanathan, G., E. Aby, R. Attam, S. K. Amateau, S. Mallery, M. L. Freeman and M. A. Arain (2015).	"Multidisciplinary approach to disconnected pancreatic duct syndrome (DPDS) in acute pancreatitis (AP)-a single tertiary center experience."	Gastroenterology 148(4): S683.
302	Tsunematsu, M., K. Sugita, H. Odaira, T. Ikegami, N. Washida and Y. Suzuki (2023).	"Feasibility and Safety of Laparoscopic Placement of Peritoneal Dialysis Catheter Using Percutaneous Endoscopic Gastrostomy Device."	American Surgeon 89(12): 6203-6205.	10.1177/00031348221111520
303	Tsunematsu, M., K. Sugita, H. Odaira, T. Ikegami, N. Washida and Y. Suzuki (2023).	"Feasibility and Safety of Laparoscopic Placement of Peritoneal Dialysis Catheter Using Percutaneous Endoscopic Gastrostomy Device."	Am Surg 89(12): 6203-6205.	10.1177/00031348221111520
304	Tullavardhana, T., P. Akranurakkul, W. Ungkitphaiboon and D. Songtish (2016).	"Surgical versus percutaneous techniques for peritoneal dialysis catheter placement: A meta-analysis of the outcomes."	Annals of Medicine and Surgery 10: 11-18.	10.1016/j.amsu.2016.07.007
305	Tullavardhana, T., P. Akranurakkul, W. Ungkitphaiboon and D. Songtish (2016).	"Surgical versus percutaneous techniques for peritoneal dialysis catheter placement: A meta-analysis of the outcomes."	Ann Med Surg (Lond) 10: 11-18.	10.1016/j.amsu.2016.07.007
306	Uchiyama, K., K. Fujikawa, A. Suga and K. Naito (2001).	"Laparoscopic salvage of malfunctioning peritoneal dialysis catheters caused by ovarian fimbria: a case report."	Hinyokika kiyo. Acta urologica Japonica 47(9): 669-671.
307	Uchiyama, K., K. Fujikawa, A. Suga and K. Naito (2001).	"[Laparoscopic salvage of malfunctioning peritoneal dialysis catheters caused by ovarian fimbria: a case report]."	Hinyokika Kiyo 47(9): 669-671.
308	van den Berg, H. R., S. O'Hagan and D. Hurter (2015).	"Percutaneous placement of peritoneal dialysis catheters in resource-limited developing countries as an alternative to conventional placement methods."	South African Journal of Radiology 19(1).	10.4102/sajr.v19i1.707
309	Varughese, S., M. Sundaram, G. Basu, V. G. David, A. Mohapatra, S. Alexander and V. Tamilarasi (2012).	"Percutaneous PD catheter insertion after past abdominal surgeries."	Indian Journal of Nephrology 22(3): 230-231.	10.4103/0971-4065.98785
310	Varughese, S., M. Sundaram, G. Basu, V. Tamilarasi and G. T. John (2010).	"Percutaneous continuous ambulatory peritoneal dialysis (CAPD) catheter insertion - A preferred option for developing countries."	Tropical Doctor 40(2): 104-105.	10.1258/td.2010.090370
311	Varughese, S., M. Sundaram, G. Basu, V. Tamilarasi and G. T. John (2010).	"Percutaneous continuous ambulatory peritoneal dialysis (CAPD) catheter insertion--a preferred option for developing countries."	Trop Doct 40(2): 104-105.	10.1258/td.2010.090370
312	Venkatesh, V., S. B. Lal, S. S. Rana, N. Anushree, A. Aneja, K. Seetharaman and A. Saxena (2021).	"Pancreatic ascites and Pleural Effusion in Children: Clinical Profile, Management and Outcomes."	Pancreatology 21(1): 98-102.	10.1016/j.pan.2020.12.010
313	Venkatesh, V., S. B. Lal, S. S. Rana, N. Anushree, A. Aneja, K. Seetharaman and A. Saxena (2021).	"Pancreatic ascites and Pleural Effusion in Children: Clinical Profile, Management and Outcomes."	Pancreatology 21(1): 98-102.	10.1016/j.pan.2020.12.010
314	Vesga, J. I., N. Rodriguez and R. M. Sanabria (2021).	"Peritoneal Dialysis Modality Failure in a Middle-Income Country: A Retrospective Cohort Study."	Kidney Medicine 3(3): 335-342.e331.	10.1016/j.xkme.2020.12.010
315	Vesga, J. I., N. Rodriguez and R. M. Sanabria (2021).	"Peritoneal Dialysis Modality Failure in a Middle-Income Country: A Retrospective Cohort Study."	Kidney Med 3(3): 335-342.e331.	10.1016/j.xkme.2020.12.010
316	Voss, D., S. Hawkins, G. Poole and M. Marshall (2012).	"Radiological versus surgical implantation of first catheter for peritoneal dialysis: a randomized non-inferiority trial."	Nephrology, dialysis, transplantation 27(11): 4196‐4204.	10.1093/ndt/gfs305
317	Voss, D., S. Hawkins, G. Poole and M. Marshall (2012).	"Radiological versus surgical implantation of first catheter for peritoneal dialysis: A randomized non-inferiority trial."	Nephrology Dialysis Transplantation 27(11): 4196-4204.	10.1093/ndt/gfs305
318	Voss, D., S. Hawkins, G. Poole and M. Marshall (2012).	"Radiological versus surgical implantation of first catheter for peritoneal dialysis: a randomized non-inferiority trial."	Nephrol Dial Transplant 27(11): 4196-4204.	10.1093/ndt/gfs305
319	Wang, H., Y. Wang, J. Zhu, X. Chen, C. Chen, C. Xiang, H. Jia and G. Ding (2018).	"Wang's Forceps-Assisted Percutaneous Insertion and Fixation of Peritoneal Dialysis Catheter."	Artificial Organs 42(7): 728-735.	10.1111/aor.13121
320	Wang, H., Y. Wang, J. Zhu, X. Chen, C. Chen, C. Xiang, H. Jia and G. Ding (2018).	"Wang's Forceps-Assisted Percutaneous Insertion and Fixation of Peritoneal Dialysis Catheter."	Artif Organs 42(7): 728-735.	10.1111/aor.13121
321	Wilkie, M. and J. Wild (2009).	"Peritoneal dialysis access - Results from a UK survey."	Peritoneal Dialysis International 29(3): 355-357.	10.1177/089686080902900322
322	Wilkie, M. and J. Wild (2009).	"Peritoneal Dialysis Access -- Results from a UK Survey."	Perit Dial Int 29(3): 355-357.
323	Witzigmann, H., O. Richter, K. Kohlhaw, H. Achenbach, M. Otto and J. Hauss (1998).	"Laparoscopic implantation of catheters for continuous ambulatory peritoneal dialysis."	Zentralblatt für Chirurgie 123(1): 76-79.
324	Witzigmann, H., O. Richter, K. Kohlhaw, H. Achenbach, M. Otto and J. Hauss (1998).	"[Laparoscopic implantation of catheters for continuous ambulatory peritoneal dialysis]."	Zentralbl Chir 123(1): 76-79.
325	Yamamoto, H., A. Shido, S. Sakura and Y. Saito (2016).	"Monitored anesthesia care based on ultrasound-guided subcostal transversus abdominis plane block for continuous ambulatory peritoneal dialysis catheter surgery: case series."	Journal of Anesthesia 30(1): 156-160.	10.1007/s00540-015-2074-0
326	Yamamoto, H., A. Shido, S. Sakura and Y. Saito (2016).	"Monitored anesthesia care based on ultrasound-guided subcostal transversus abdominis plane block for continuous ambulatory peritoneal dialysis catheter surgery: case series."	J Anesth 30(1): 156-160.	10.1007/s00540-015-2074-0
327	Yang, Z., D. Yang, L. Xie, Y. Sun, Y. Huang, H. Sun, P. Liu and Z. Wu (2009).	"Treatment of metastatic spinal tumors by percutaneous vertebroplasty versus percutaneous vertebroplasty combined with interstitial implantation of 125I seeds."	Acta radiologica (Stockholm, Sweden : 1987) 50(10): 1142‐1148.	10.3109/02841850903229133
328	Yang, Z., D. Yang, L. Xie, Y. Sun, Y. Huang, H. Sun, P. Liu and Z. Wu (2009).	"Treatment of metastatic spinal tumors by percutaneous vertebroplasty versus percutaneous vertebroplasty combined with interstitial implantation of 125I seeds."	Acta radiologica (Stockholm, Sweden : 1987) 50(10): 1142-1148.
329	Yang, Z., D. Yang, L. Xie, Y. Sun, Y. Huang, H. Sun, P. Liu and Z. Wu (2009).	"Treatment of metastatic spinal tumors by percutaneous vertebroplasty versus percutaneous vertebroplasty combined with interstitial implantation of 125I seeds."	Acta Radiol 50(10): 1142-1148.	10.3109/02841850903229133
330	Yoshida, T., T. Inoue, T. Masuda, T. Murota, H. Masaki, H. Kinoshita and T. Matsuda (2015).	"Preliminary report: Nephroscope-assisted "pulling-thread" technique for placement of peritoneal dialysis catheter."	Clinical Nephrology 83(6): 345-350.	10.5414/CN108557
331	Yoshida, T., T. Inoue, T. Masuda, T. Murota, H. Masaki, H. Kinoshita and T. Matsuda (2015).	"Preliminary report: nephroscope-assisted "pulling-thread" technique for placement of peritoneal dialysis catheter."	Clin Nephrol 83(6): 345-350.	10.5414/cn108557
332	Yu, Y., Q. Xie, Y. Chen, W. Hu, P. Zhang, S. Huang, F. Yang, Y. He, Y. Yi, J. Zhou and Y. Zhang (2022).	"Ultrasound-Guided Modified Seldinger Placement of Tenckhoff Catheters in Pediatric Patients Undergoing Peritoneal Dialysis: Single Center Experience."	Frontiers in Pediatrics 10.	10.3389/fped.2022.917720
333	Yu, Y., Q. Xie, Y. Chen, W. Hu, P. Zhang, S. Huang, F. Yang, Y. He, Y. Yi, J. Zhou and Y. Zhang (2022).	"Ultrasound-Guided Modified Seldinger Placement of Tenckhoff Catheters in Pediatric Patients Undergoing Peritoneal Dialysis: Single Center Experience."	Front Pediatr 10: 917720.	10.3389/fped.2022.917720
334	Zang, Z., X. Qiu, L. Yang, X. Wang and Z. Li (2021).	"Different techniques for peritoneal dialysis catheter implantation: A systematic review and network meta-analysis."	Peritoneal Dialysis International 41(6): 522-532.	10.1177/0896860820953720
335	Zang, Z., X. Qiu, L. Yang, X. Wang and Z. Li (2021).	"Different techniques for peritoneal dialysis catheter implantation: A systematic review and network meta-analysis."	Perit Dial Int 41(6): 522-532.	10.1177/0896860820953720
336	Zeiler, M., A. Federico, P. Lentini, R. Dell'Aquila, S. Santarelli and A. Granata (2021).	"Diagnostic capability of ultrasound in peritoneal catheter malfunction compared to videolaparoscopy."	Perit Dial Int 41(6): 564-568.	10.1177/0896860821993946
337	Zeiler, M., A. Federico, P. Lentini, R. Dell'Aquila, S. Santarelli, A. Granata and N. Italian Soc (2021).	"Diagnostic capability of ultrasound in peritoneal catheter malfunction compared to videolaparoscopy."	Peritoneal Dialysis International 41(6): 564-568.	10.1177/0896860821993946
338	Zerem, E., S. Kunosić, D. Zerem, A. Boloban, O. Zerem and E. Zlomužica (2020).	"Benefits of abdominal paracentesis drainage performed ahead of percutaneous catheter drainage as a modification of the step-up approach in acute pancreatitis with fluid collections."	Acta Gastro-Enterologica Belgica 83(2): 285-293.
339	Zerem, E., S. Kunosić, D. Zerem, A. Boloban, O. Zerem and E. Zlomužica (2020).	"Benefits of abdominal paracentesis drainage performed ahead of percutaneous catheter drainage as a modification of the step-up approach in acute pancreatitis with fluid collections."	Acta Gastroenterol Belg 83(2): 285-293.
340	Zhang, D., R. Li, J. He, Y. Peng, H. Liu, X. Liu and F. Lu (2022).	"The "Half-Perc" technique using a simple modified metal trocar for peritoneal dialysis catheter placement: results of a 3-year follow-up of 280 patients and a literature review."	International Urology and Nephrology 54(7): 1741-1749.	10.1007/s11255-021-03028-w
341	Zhang, D., R. Li, J. He, Y. Peng, H. Liu, X. Liu and F. Lu (2022).	"The "Half-Perc" technique using a simple modified metal trocar for peritoneal dialysis catheter placement: results of a 3-year follow-up of 280 patients and a literature review."	Int Urol Nephrol 54(7): 1741-1749.	10.1007/s11255-021-03028-w
342	Zhang, D., Y. Peng, T. Zheng, H. Liu, J. Wu, Z. Li, J. Su, Y. Xu, X. Hu, G. Chen, H. Hou, L. Zhang, L. Wu, X. Liu and F. Lu (2020).	"An analysis of the "half-Perc" versus open surgical placement method for a peritoneal dialysis catheter: A non-inferiority cohort study."	BMC Nephrology 21(1).	10.1186/s12882-020-01936-0
343	Zhang, D., Y. Peng, T. Zheng, H. Liu, J. Wu, Z. Li, J. Su, Y. Xu, X. Hu, G. Chen, H. Hou, L. Zhang, L. Wu, X. Liu and F. Lu (2020).	"An analysis of the "Half-Perc" versus open surgical placement method for a peritoneal dialysis catheter: a non-inferiority cohort study."	BMC Nephrol 21(1): 288.	10.1186/s12882-020-01936-0
344	Zhang, D., Y. Peng, T. Zheng, H. Liu, J. Wu, Z. Li, J. Su, Y. Xu, X. Hu, G. Chen, H. Hou, L. Zhang, L. Wu, X. Liu and F. Lu (2020).	"An analysis of the "Half-Perc" versus open surgical placement method for a peritoneal dialysis catheter: a non-inferiority cohort study."	Bmc Nephrology 21(1).	10.1186/s12882-020-01936-0
345	Zhang, J., X. Zhu, H. Chen, H. G. Qian, J. H. Leng, H. Qiu, J. H. Wu, B. N. Liu, Q. Liu, A. Lv, Y. J. Li, G. Q. Zhou and C. Y. Hao (2011).	"Management of delayed post-pancreaticoduodenectomy arterial bleeding: Interventional radiological treatment First."	Pancreatology 11(5): 455-463.	10.1159/000331456
346	Zhang, J., X. Zhu, H. Chen, H. G. Qian, J. H. Leng, H. Qiu, J. H. Wu, B. N. Liu, Q. Liu, A. Lv, Y. J. Li, G. Q. Zhou and C. Y. Hao (2011).	"Management of delayed post-pancreaticoduodenectomy arterial bleeding: interventional radiological treatment first."	Pancreatology 11(5): 455-463.	10.1159/000331456
347	Zhang, L., Y. Jin, F. Zhang, H. Li and Q. Wu (2018).	"Modified peritoneal dialysis for treatment of acute renal failure after complex congenital heart surgery in infants."	Heart Surgery Forum 21(4): E286-E289.	10.1532/hsf.1915
348	Zhang, L., Y. Jin, F. Zhang, H. Li and Q. Wu (2018).	"Modified Peritoneal Dialysis for Treatment of Acute Renal Failure after Complex Congenital Heart Surgery in Infants."	Heart Surg Forum 21(4): E286-e289.	10.1532/hsf.1915
349	Zhao, S., X. Zhu, Q. Li, B. Zhu, Y. Wang, W. Cui, X. Zhou, Y. Lou, J. Sun and L. Miao (2019).	"A simplified percutaneous technique for inserting Tenckhoff catheters for peritoneal dialysis."	Clinical Nephrology 91(1): 17-24.	10.5414/CN109410
350	Zheng, S., T. Drasin, P. Dybbro, J. A. Darbinian, M. A. Armstrong and N. M. Bhalla (2024).	"Advanced Image-Guided Percutaneous Technique Versus Advanced Laparoscopic Surgical Technique for Peritoneal Dialysis Catheter Placement."	Kidney Medicine 6(1).	10.1016/j.xkme.2023.100744
351	Zheng, S., T. Drasin, P. Dybbro, J. A. Darbinian, M. A. Armstrong and N. M. Bhalla (2024).	"Advanced Image-Guided Percutaneous Technique Versus Advanced Laparoscopic Surgical Technique for Peritoneal Dialysis Catheter Placement."	Kidney Med 6(1): 100744.	10.1016/j.xkme.2023.100744

## Sheet: 285 of other type of article
	Author	Title	Journal	DOI
1	Aikawa, K., N. Tanaka and Y. Morimoto (2018).	"Anesthetic management with subcostal transversus abdominis plane block in recessive dystrophic epidermolysis bullosa for peritoneal dialysis catheter replacement: a case report."	JA clinical reports 4(1): 37-37.	10.1186/s40981-018-0175-0
2	Athmalingam, V. K. R. and K. W. Wong (2022).	"Combined fluoroscopic- and sonographic-assisted Tenckhoff catheter insertion for patients with previous intraperitoneal surgery."	Seminars in Dialysis 35(3): 245-250.	10.1111/sdi.13012
3	Chiu, C. K., M. G. Karmakar, H. K. Yang, M. C. DaSilva and R. G. Karanfilian (1996).	"Laparoscopic management of peritonitis in the setting of an infected Tenckhoff catheter: A case report and description of technique."	Journal of the American College of Surgeons 183(6): 640-642.
4	Heeter, Z. R., E. Hauptmann, R. Crane, M. Fotoohi, D. Robinson, J. Siegal, R. A. Kozarek and M. Gluck (2013).	"Pancreaticocolonic Fistulas Secondary to Severe Acute Pancreatitis Treated by Percutaneous Drainage: Successful Nonsurgical Outcomes in a Single-center Case Series."	Journal of Vascular and Interventional Radiology 24(1): 122-129.	10.1016/j.jvir.2012.09.020
5	Jacobs, L., M. Salaouatchi, M. Taghavi, S. Sanoussi, J. Nortier and M. Mesquita (2023).	"Jejunal perforation secondary to blind insertion of peritoneal dialysis catheter: a case report and review of literature."	Bmc Nephrology 24(1).	10.1186/s12882-023-03155-9
6	Kaneshiro, N., T. Sakurada, R. Hachisuka, M. Hisamichi, M. Yazawa and Y. Shibagaki (2016).	"Rupture of Subcutaneous Peritoneal Dialysis Catheter by Stretching Exercise: A Case Report."	Advances in peritoneal dialysis. Conference on Peritoneal Dialysis 32: 3-6.
7	Kukidome, H., M. Soya, H. Kuroda, Y. Yamada and T. Ichinohe (2017).	"A case of general anesthesia for tongue cancer resection in a patient with asymptomatic myocardial ischemia undergoing peritoneal dialysis."	Journal of Japanese Dental Society of Anesthesiology 45(2): 226-228.
8	McIntyre, C. W. and R. J. Fluck (2002).	"Simultaneous non-surgical removal and insertion of peritoneal dialysis catheters for defective drainage: a bedside, day case technique."	Clinical Nephrology 57(6): 462-467.
9	Peng, Y., D. Zhang, T. Zheng, H. Liu, J. Su, Y. Xu, X. Hu, J. Wu, G. Chen, H. Hou, S. Ma, Z. Li, B. Zhu and F. Lu (2019).	"A half-percutaneous technique for peritoneal dialysis catheter implantation using a modified trocar: a report of 84 cases."	International Urology and Nephrology 51(8): 1451-1457.	10.1007/s11255-019-02159-5
10	Raksasuk, S., V. Taweerutchana and T. Srithongkul (2020).	"Jejunal perforation during peritoneal dialysis catheter placement: A case report."	Annals of Medicine and Surgery 57: 66-69.	10.1016/j.amsu.2020.07.012
11	Shi, C.-X., Z.-X. Li, H.-T. Sun, W.-Q. Sun, Y. Ji and S.-J. Jia (2022).	"Bladder perforation injury after percutaneous peritoneal dialysis catheterization: A case report."	World Journal of Clinical Cases 10(20): 7054-7059.	10.12998/wjcc.v10.i20.7054
12	Spindler, P., D. Tkatschenko, Y. Alzoobi, D. Kuebler, A. A. Kühn, G. H. Schneider, V. Prinz, P. Vajkoczy and K. Faust (2021).	"Thoracolumbar Instrumentation Surgery in Patients with Parkinson's Disease: A Case-Control Study."	Journal of Neurological Surgery, Part A: Central European Neurosurgery 84(3): 247-254.	10.1055/s-0041-1741535
13	Spindler, P., D. Tkatschenko, Y. Alzoobi, D. Kuebler, A. A. Kühn, G. H. Schneider, V. Prinz, P. Vajkoczy and K. Faust (2023).	"Thoracolumbar Instrumentation Surgery in Patients with Parkinson's Disease: A Case-Control Study."	J Neurol Surg A Cent Eur Neurosurg 84(3): 247-254.	10.1055/s-0041-1741535
14	Spindler, P., D. Tkatschenko, Y. Alzoobi, D. Kuebler, A. A. Kuhn, G.-H. Schneider, V. Prinz, P. Vajkoczy and K. Faust (2023).	"Thoracolumbar Instrumentation Surgery in Patients with Parkinson's Disease: A Case-Control Study."	Journal of Neurological Surgery Part a-Central European Neurosurgery 84(03): 247-254.	10.1055/s-0041-1741535
15	Tugca, M., C. Ruhi, B. Boynuegri, U. Kasapoglu, O. Can, G. Kilicoglu, G. Sahin and M. Titiz (2015).	"Successful Ultrasound-Guided Percutaneous Drainage of Multiple Splenic Abscesses in a Kidney Transplant Patient With Encapsulated Sclerosing Peritonitis: A Case Report."	Transplantation Proceedings 47(5): 1531-1533.	10.1016/j.transproceed.2015.04.063
16	Yamamoto, H., A. Shido, S. Sakura and Y. Saito (2016).	"Monitored anesthesia care based on ultrasound-guided subcostal transversus abdominis plane block for continuous ambulatory peritoneal dialysis catheter surgery: case series."	Journal of Anesthesia 30(1): 156-160.	10.1007/s00540-015-2074-0
17	Zeledón-Ramirez, M., I. Siles-Chaves and A. Sánchez-Cabo (2022).	"Case report: Dropped gallstones diagnosis is hindered by incomplete surgical notes and a low index of suspicion."	International Journal of Surgery Case Reports 93.	10.1016/j.ijscr.2022.106965
18	Crabtree, J. H. (2008).	"Fluoroscopic placement of peritoneal dialysis catheters: A harvest of the low-hanging fruits."	Peritoneal Dialysis International 28(2): 134-137.
19	Cullis, B., A. Al-Hwiesh, K. Kilonzo, M. McCulloch, A. Niang, P. Nourse, W. Parapiboon, D. Ponce and F. O. Finkelstein (2021).	"ISPD guidelines for peritoneal dialysis in acute kidney injury: 2020 update (adults)."	Peritoneal Dialysis International 41(1): 15-31.	10.1177/0896860820970834
20	Javaid, M. M., B. A. Khan and S. Subramanian (2019).	"Is surgical PD catheter insertion safe for urgent-start peritoneal dialysis?"	Seminars in Dialysis 32(3): 225-228.	10.1111/sdi.12774
21	Kerbl, K. and R. V. Clayman (1993).	"LAPAROSCOPIC RENAL SURGERY."	Kidney International 44(2): 273-277.	10.1038/ki.1993.241
22	Nogaki, F. (2023).	"Two-step puncture technique in percutaneous peritoneal dialysis catheter placement."	Peritoneal Dialysis International 43(5): 421-422.	10.1177/08968608231170718
23	Shah, A. H., N. Shaikh, A. Ravandi and M. Kass (2020).	"Role of Invasive Hemodynamic Assessment During Trans-Catheter Paravalvular Leak Intervention."	Circulation Journal 84(3): 531-531.	10.1253/circj.CJ-19-0895
24	Zaman, F. (2008).	"Peritoneal dialysis catheter placement by nephrologist."	Peritoneal Dialysis International 28(2): 138-141.
25	Ates, K., S. Erturk, O. Karatan, N. Duman, G. Nergisoglu, D. Ayli, B. Erbay and A. E. Ertug (1997).	"A comparison between percutaneous and surgical placement techniques of permanent peritoneal dialysis catheters."	Nephron 75(1): 98-99.
26	Copley, J. B., J. S. Lindberg, N. P. Tapia, S. N. Back and P. A. Snyder (1994).	"Peritoneoscopic placement of swan neck peritoneal dialysis catheters [7]."	Peritoneal Dialysis International 14(3): 295-296.	10.1177/089686089401400327
27	Copley, J. B., J. S. Lindberg, N. P. Tapia, S. N. Back and P. A. Snyder (1994).	"PERITONEOSCOPIC PLACEMENT OF SWAN NECK PERITONEAL-DIALYSIS CATHETERS."	Peritoneal Dialysis International 14(3): 295-296.
28	Fourtounas, C., P. Dousdampanis, A. Hardalias and J. G. Vlachojannis (2009).	"Peritoneoscopic Reinsertion of a Peritoneal Dialysis Catheter After Fungal Peritonitis: the Advantage of Visual Information."	Peritoneal Dialysis International 29(5): 580-581.
29	Fukui, M., K. Maeda, K. Sakamoto, C. Hamada and Y. Tomino (1999).	"Laparoscopic manipulation for outflow failure of peritoneal dialysis catheter."	Nephron 83(4): 369-369.	10.1159/000045434
30	Maher, E. R., J. Stevens, C. Murphy and E. A. Brown (1988).	"COMPARISON OF 2 METHODS OF TENCKHOFF CATHETER INSERTION."	Nephron 48(1): 87-88.
31	Sathiavageesan, S., A. Karki, M. Kamalanathan and R. Ramajayam (2021).	"Percutaneous reduction of omental prolapse following temporary peritoneal dialysis in a child."	Peritoneal Dialysis International 41(5): 515-516.	10.1177/0896860821992603
32	Sivathasan, S., L. Mushahar and W. S. Yusuf (2014).	"Intestinal Obstruction-An Unusual Complication of Peritoneoscopic Tenckhoff Catheter Insertion."	Peritoneal Dialysis International 34(1): 143-+.	10.3747/pdi.2012.00332
33	Varughese, S., V. G. David, G. Basu, A. Mohapatra, M. Sundaram and T. Veerasamy (2012).	"Successful percutaneous continuous ambulatory peritoneal dialysis catheter insertion in a patient with past abdominal surgeries."	Saudi journal of kidney diseases and transplantation : an official publication of the Saudi Center for Organ Transplantation, Saudi Arabia 23(2): 353-354.
34	Abdijalil, G. and S. Shuijuan (2022).	"Laparoscopic versus Open-surgery Catheter Placement in Peritoneal Dialysis Patients: A Meta-analysis of Outcomes."	Indian J Nephrol 32(1): 8-15.	10.4103/ijn.IJN_482_20
35	Agarwal, A., R. H. Whitlock, R. J. Bamforth, T. W. Ferguson, J. M. Sabourin, Q. Hu, S. Armstrong, C. Rigatto, N. Tangri, S. Dunsmore and P. Komenda (2021).	"Percutaneous Versus Surgical Insertion of Peritoneal Dialysis Catheters: A Systematic Review and Meta-Analysis."	Canadian Journal of Kidney Health and Disease 8.	10.1177/20543581211052731
36	Basiliya, K., G. Veldhuijzen, C. Gerges, J. Maubach, U. Will, B. J. Elmunzer, M. W. J. Stommel, R. Akkermans, P. D. Siersema and E.-J. M. van Geenen (2021).	"Endoscopic retrograde pancreatography-guided versus endoscopic ultrasound-guided technique for pancreatic duct cannulation in patients with pancreaticojejunostomy stenosis: a systematic literature review."	Endoscopy 53(03): 266-276.	10.1055/a-1200-0199
37	Boujelbane, L., N. Fu, K. Chapla, D. Melnick, R. R. Redfield, S. Waheed, A. S. Yevzlin, J.-I. Shin, B. C. Astor and M. R. Chan (2015).	"Percutaneous versus surgical insertion of PD catheters in dialysis patients: a meta-analysis."	Journal of Vascular Access 16(6): 498-505.	10.5301/jva.5000439
38	Esagian, S. M., G. A. Sideris, M. Bishawi, I. A. Ziogas, R. W. Lehrich, J. P. Middleton, P. V. Suhocki, T. N. Pappas and K. P. Economopoulos (2021).	"Surgical versus percutaneous catheter placement for peritoneal dialysis: an updated systematic review and meta-analysis."	Journal of Nephrology 34(5): 1681-1696.	10.1007/s40620-020-00896-w
39	Henry, K. A., R. Singh, N. Zhang, M. K. Lyons, K. McNett, M. T. Neal and S. H. Mehta (2022).	"Effect of STN/GPi DBS on swallowing function in Parkinson?s disease as assessed by Video fluoroscopy: A retrospective study."	Parkinsonism & Related Disorders 103: 136-140.	10.1016/j.parkreldis.2022.08.017
40	Lu, Z., X. Zhu, T. Hua, J. Zhang, W. Xiao, D. Jia and M. Yang (2021).	"Efficacy and safety of abdominal paracentesis drainage on patients with acute pancreatitis: a systematic review and meta-analysis."	Bmj Open 11(8).	10.1136/bmjopen-2020-045031
41	Qiu, X., L. Yang and Z. Li (2019).	"Comparison of different techniques for peritoneal dialysis catheter insertion in catheter mechanical dysfunction: A network meta-analysis."	Chinese Journal of Evidence-Based Medicine 19(6): 680-686.	10.7507/1672-2531.201810049
42	Yuan, D., J. Hongwei, L. Chunqing and X. Yan (2021).	"Effects of different peritoneal dialysis catheterization techniques on the prognosis of patients: A meta-analysis."	Chinese Journal of Tissue Engineering Research 25(28): 4567-4572.	10.12307/2021.074
43	Zang, Z., X. Qiu, L. Yang, X. Wang and Z. Li (2021).	"Different techniques for peritoneal dialysis catheter implantation: A systematic review and network meta-analysis."	Peritoneal Dialysis International 41(6): 522-532.	10.1177/0896860820953720
44	(2013).	"5th International Symposium on Regional Anaesthesia and Pain Therapy and 5th Croatian Congress of Regional Anaesthesia and Analgesia."	Periodicum Biologorum 115: 21.
45	(2017).	"Abstracts of the 37th Annual Dialysis Conference."	Peritoneal Dialysis International 37(SUPPL 1).
46	Abdel Aal, A., K. Mahmoud, S. Moawad, N. Ertel, P. Rageeb, I. Shawali, A. Mokhtar, B. Hamed and A. Almehmi (2018).	"Outcomes of imaging-guided placement versus laparoscopic placement of peritoneal dialysis catheters."	Journal of Vascular and Interventional Radiology 29(4): S103.
47	Abdijalil, G. (2022).	"POS-034 LAPAROSCOPIC VERSUS OPEN-SURGERY CATHETER PLACEMENT IN PERITONEAL DIALYSIS PATIENTS: A META-ANALYSIS OF OUTCOMES."	Kidney International Reports 7(6): S452.	10.1016/j.ekir.2022.04.055
48	Abdijalil, G. (2023).	"LAPAROSCOPIC VERSUS OPEN-SURGERY CATHETER PLACEMENT IN PERITONEAL DIALYSIS PATIENTS: A META-ANALYSIS OF OUTCOMES."	Nephrology Dialysis Transplantation 38: i899-i908.	10.1093/gfad63c_6297
49	Abdijalil, G. (2023).	"WCN23-0009 Laparoscopic versus Open‑surgery Catheter Placement in Peritoneal Dialysis Patients: A Meta‑analysis of Outcomes."	Kidney International Reports 8(3): S283.	10.1016/j.ekir.2023.02.638
50	Abdullah, M. N. B., S. A. B. M. Salleh, W. H. H. B. W. Hassan, A. B. M. Besari, N. M. B. Yaacob and M. Y. B. Yusoff (2021).	"Percutaneous vs peritoneoscopic placement of peritoneal dialysis catheter: A retrospective study on outcome."	Medical Journal of Malaysia 76(SUPPL 5): 76.
51	Abichandani, S., A. Roy-Chaudhury and S. Crockett (2021).	"Transcolonic placement of peritoneal dialysis catheter: A delayed cause of bacterial peritonitis."	American Journal of Gastroenterology 116(SUPPL): S954.	10.14309/01.ajg.0000782456.97435.2a
52	Ahmad, S. F., W. J. Liu, Y. Mohd, N. D. Kandasami, L. S. Hooi and K. B. Gunn (2010).	"Randomized controlled trial of peritoneoscopic vs. Open surgical placement of peritoneal dialysis catheters."	Peritoneal Dialysis International 30: S95.
53	Al Azzi, Y., E. D. Zeldis, G. N. Nadkarni, H. Schanzer and J. Uribarri (2015).	"A Single Center Ten-Year Experience in PD Catheter Placement."	Journal of the American Society of Nephrology 26: 1023A-1024A.
54	Al Azzi, Y., E. D. Zeldis, G. N. Nadkarni, H. Schanzer and J. Uribarri (2016).	"Outcomes of dialysis catheters placed by Y-TEC peritoneoscope technique: A single center surgical experience."	American Journal of Kidney Diseases 67(5): A22.
55	Alexander, S., N. G. George and S. Varughese (2015).	"Early Mechanical and Infective Complications in First Time Blind, Bedside, Midline Percutaneous Tenckhoff Catheter Insertion with Ultra Short Breakin Period: Setting New Standards."	Journal of the American Society of Nephrology 26: 327A.
56	Alhwiesh, A., I. Saad and F. Almohana (2010).	"Percutaneous peritoneal dialysis catheter insertion by a nephrologist: A new, simple, and safe technique."	Peritoneal Dialysis International 30: S90.
57	Almehmi, A., B. Jackson and A. K. A. Aal (2016).	"Fluoroscopic and Ultrasound Guided Placement versus Laparoscopic Placement of Peritoneal Dialysis Catheters: A Single Center Experience."	Journal of the American Society of Nephrology 27: 891A.
58	Alparslan, C., N. Aksu, O. Yavascan, C. Elmas, S. Saritas and E. Kose (2013).	"Percutaneously performed omentectomy for peritoneal dialysis catheters flow obstruction in children: A single-center experience."	Pediatric Nephrology 28(8): 1687-1688.	10.1007/s00467-013-2523-7
59	Alqahtani, F. (2020).	"SAT-280 The Engimatic oviduct : A challenging cause of Pd catheter Malfunction in young girl."	Kidney International Reports 5(3): S119-S120.	10.1016/j.ekir.2020.02.298
60	Altunkeser, B. B. and N. Aygul (2020).	"Revascularization of 3 chronic total occlusions and left main coronary artery occlusion in one session with anterograde-retrograde route and double nano-crush technique."	Anatolian Journal of Cardiology 24(SUPPL 2): 34-35.
61	Anaya-Ayala, J. E., P. H. Bellows, N. Ismail, Z. F. Cheema, J. J. Naoum, J. Bismuth, A. B. Lumsden, M. J. Reardon, M. G. Davies and E. K. Peden (2011).	"Surgical Management of Hemodialysis-Related Central Venous Occlusive Disease: A Treatment Algorithm."	Annals of Vascular Surgery 25(1): 108-119.	10.1016/j.avsg.2010.11.002
62	Asif, A., P. Byers, C. Vieira, F. Gadalean, P. Pennell, R. Hogan and D. Roth (2002).	"Interventional nephrology (IN): An emerging specialty of nephrology."	Journal of the American Society of Nephrology 13: 401A-401A.
63	Asif, A., C. Vieira, F. Gadalean, D. Merrill, R. Hogan, J. Tawakol and D. Roth (2003).	"An innovative technique of peritoneal dialysis (PD) catheter placement by interventional nephrology."	Journal of the American Society of Nephrology 14: 824A-824A.
64	Baer, R., J. Frazier, E. Jarvis, J. Moore, P. Raman, R. Rogers and K. Tan (2016).	"Early experience of an interventional nephrology programme in a newly established metropolitan setting in Australia-PD catheter insertion."	Nephrology 21: 170.	10.1111/nep.12888
65	Bagul, A., L. C. Firmin, U. M. Thiyagarajan, J. H. Frost and M. L. Nicholson (2011).	"Laparoscopic re-insertion/exchanges of peritoneal dialysis catheters (PDC) using the modified “y”-tec system."	Transplant International 24: 282.	10.1111/j.1432-2277.2011.01351.x
66	Balakrishnan, M., H. S. Mahapatra, B. Muthukumar, L. Pursnani, A. Gautam, C. Krishnan, A. Singh, M. Prabhakaran and S. P. Kishore (2022).	"COMPARATIVE SURVIVAL OUTCOME OF TUNNELED AND NON-TUNNELED HEMODIALYSIS CATHETERS ON INCIDENT HEMODIALYSIS REQUIRING END STAGE KIDNEY DISEASE PATIENTS - AN INTERIM ANALYSIS."	Indian journal of nephrology 32(7): S122.	10.4103/0971-4065.362512
67	Banieghbal, B. (2012).	"Palmer's point for safe insertion of percutaneous dialysis catheter in neonates."	Archives of Disease in Childhood 97: A228-A229.	10.1136/archdischild-2012-302724.0796
68	Bee, B. C. and Y. H. Goh (2010).	"Prefascial tunnelling with low malfunction rate in peritoneoscopic placement of tenckhoff catheter."	NDT Plus 3: iii169.
69	Behera, V., G. Shanmugraj, P. Chauhan, A. Mohanty, V. Dhawan and R. Ananthakrishnan (2023).	"MODIFIED TECHNIQUE WITH ' COILIN ' ORIENTATION AND AN 'INVERSE U' SHAPED TUNNEL FOR PERCUTANEOUS INSERTION OF COILED PERITONEAL DIALYSIS CATHETER: A COMPARATIVE NON RANDOMIZED TRIAL."	Indian Journal of Nephrology 33: S8.
70	Berzal Rico, R., P. Hernandez, C. Gonzalez-Garcia, A. Frias Gonzalez, M. Rivero Martinez, L. C. Garcia-Galan, E. Gutierrez, C. Yuste Lozano, E. Merida and P. J. Caro Espada (2023).	"RETURN TO DIALYSIS AFTER KIDNEY TRANSPLANTATION, A REALITY OF TODAY: DESCRIBING OUR EXPERIENCE."	Nephrology Dialysis Transplantation 38: I859-I859.
71	Bhalla, N. M., T. Drasin, S. Zheng, J. A. Darbinian and P. Dybbro (2016).	"Comparison of Advanced Image-Guided Percutaneous (AIP) versus Advanced Laparoscopic Surgical (ALS) Technique for the Placement of Peritoneal Dialysis (PD) Catheters."	Journal of the American Society of Nephrology 27: 891A.
72	Bittinger, L., L. Sterns, E. Lockwood, S. Agarwal, M. Amin, A. Ha, A. Tang, P. Novak and R. Leather (2011).	"Cardiac surgery as a complication of af ablation: How can we avoid “cracking the chest”?"	Heart Rhythm 8(5): S336-S337.	10.1016/j.hrthm.2011.03.030
73	Boiko, O., G. Mutsinzi, A. Navarro, A. Maldonado, E. Reyes, S. Martin, A. I. Llorente, F. Iliuta, J. Sanz, D. Gonzalez, A. Rodriguez, A. Garcia, I. Olano, J. Padilla, A. Carlevaris, M. Boiko and A. Arruza (2024).	"Complications and outcomes of percutaneous drainage in the treatment of lymphocele after renal transplantation."	European Urology 85: S2002-S2003.	10.1016/S0302-2838(24)01508-2
74	Burkhart, R., S. Gabale, D. Pineda, P. K. Sauter, E. L. Rosato, L. Koniaris, H. Lavu, E. P. Kennedy, C. J. Yeo and J. M. Winter (2012).	"Hepaticojejunostomy Leaks Following Pancreaticoduodenectomy: A Closer Look at a Rare Complication."	Gastroenterology 142(5): S1099-S1099.
75	Cavagnoli, R., W. Mosaner, A. Ferri, F. Puflea and E. Polati (2022).	"Neuraxial and ultrasound-guided loco-regional anesthesia in a patient with implanted deep brain stimulator."	Signa Vitae 18(6): 120.	10.22514/sv.2022.066
76	Chavez, H. E. (2022).	"Percutaneous vs. Surgical Catheter Placement in Subjects With ESKD Referred Late to Start of Peritoneal Dialysis."	Journal of the American Society of Nephrology 33: 469.
77	Clark, D., M. Kutky, K. K. Tennankore and A. Jain (2020).	"Fluoroscopic-guided peritoneal catheter insertion: Radiology anthropometric analysis for determining optimal catheter position."	Journal of the American Society of Nephrology 31: 427.
78	Clark, R., S. Ahmed, J. Andrews and S. Srivastava (2021).	"A dedicated interventional nephrology service leads to better renal service provision."	Nephrology Dialysis Transplantation 36(SUPPL 1): i434.	10.1093/ndt/gfab103.009
79	Clark, R., C. Brocklehurst, S. Pickles, R. Gisby, C. Forster and S. Ahmed (2017).	"Buried peritoneal dialysis catheter inserted percutaneously using seldinger technique with fluoroscopy-the best of all worlds?"	Peritoneal Dialysis International 37(SUPPL 1): S3.	10.1177/08968608170370S101
80	Colella, D. M., J. Salhab, D. Gomez, S. Sharma, N. Patel, G. Michel and J. Sobrado (2016).	"The first documented case of percutaneous endoscopic gastrostomy tube displacement due to omental transversion and sigmoid volvulus."	American Journal of Gastroenterology 111: S715.	10.1038/ajg.2016.367
81	Corcos, A. C. and H. F. Sherman (2001).	"Percutaneous treatment of secondary abdominal compartment syndrome."	Journal of Trauma-Injury Infection and Critical Care 51(6): 1062-1064.	10.1097/00005373-200112000-00006
82	Côté, G., Y. Begin, M. Rousseau-Gagnon, M. Agharazii and F. Mac-Way (2018).	"Clinical outcomes associated with peritoneal dialysis catheter placement by interventional radiology."	Journal of the American Society of Nephrology 29: 593.
83	D'Agostino, H., A. H. Jahromi, E. Jafarimehr, P. Johnson, A. Fazili, Q. Chu, H. Shokouh-Amiri and G. Zibari (2012).	"A strategy and guidelines proposal for effective percutaneous drainage of pancreatic collections: Results on 121 patients."	HPB 14: 86-87.	10.1111/j.1477-2574.2012.00510.x
84	De Baère, T. (2013).	"Intra-arterial chemotherapy."	CardioVascular and Interventional Radiology 36: S176.
85	Debney, M. T., F. S. Ng, A. R. Lyon and N. S. Peters (2013).	"Characterising the structural and electrical remodelling post infarction-reperfusion in a small animal model of clinical practice."	Europace 15: iv31.	10.1093/europace/eut320
86	Debruijne, J. J., J. J. G. Offerman, H. J. G. Bilo and M. L. Cardozo (1995).	"IMPLANTATION OF CAPD-CATHETERS BY A SELDINGER PERCUTANEOUS TECHNIQUE (SPT)."	Journal of the American Society of Nephrology 6(3): 508-508.
87	Do Nascimento Marcelo, M., C. Domingos, C. Rodrigo and R. Miguel (2009).	"Comparative study for PD catheter implant by percutaneous techinique, guideded by radioscopy and by surgical traditional approach."	Blood Purification 28(4): 322.	10.1159/000235632
88	Dogra, P. M. and P. S. Chauhan (2018).	"Laparoscopic CAPD insertion by nephrologist: Outcome analysis."	Indian Journal of Nephrology 28(7): S40.
89	Dogra, P. M., R. Nair, A. Hooda, A. Jairam, P. Chauhan, A. Katyal, V. Sood and V. Singh (2022).	"CAPD CATHETER INSERTION BY SURGICAL MINILAPAROTOMY: EVALUATION OF IMPACT OF ANTERIOR RECTUS SHEATH TUNNELING ON COMPLICATIONS AND CATHETER SURVIVAL AT ONE YEAR."	Indian Journal of Nephrology 32(7): S11-S12.	10.4103/0971-4065.362543
90	Dupont, J., Y. Bégin, M. Rousseau-Gagnon, G. Garneau and F. MacWay (2017).	"Clinical outcomes associated with peritoneal dialysis catheter placement by interventional radiology in a tertiary center."	Peritoneal Dialysis International 37(SUPPL 1): S3.	10.1177/08968608170370S101
91	Elias, E. J., S. Varughese and V. Agrawal (2019).	"Blind bedside percutaneous peritoneal dialysis catheter placement in a patient with a permanent suprapubic bladder catheter in situ: A novel idea."	Indian Journal of Nephrology 29(7): S81.
92	Entabi, F. (2020).	"A novel and better method for blind percutaneous peritoneal dialysis catheter insertion (PDC) at the office."	Journal of Vascular Access 21(2): NP6.	10.1177/1129729819871384
93	Fadhlina, N. Z., A. W. Zaimi, W. Z. Haikal Hafiz, F. H. Ibrahim, T. S. Lim and B. L. Goh (2010).	"Advantages of peritoneoscope in tenckhoff insertion in determining the accurate position of catheter and three-month catheter outcome in hospital serdang."	Peritoneal Dialysis International 30: S114.
94	Fayazzadeh, H., M. Del Pilar Bayona-Molano, P. Chahal and K. M. El-Hayek (2019).	"Multidisciplinary management of complicated hepaticojejunostomy stricture: A case report."	Digestive Disease Interventions 3(SUPPL 1).	10.1055/s-0039-1689050
95	Flores, B. C., R. M. Novales, O. H. Sánchez Vázquez, A. G. Rivera, E. P. Camacho Murillo, N. E. Antonio Villa, J. B. Juarez, E. M. Ramirez, M. S. Ramirez, C. Hannesian de la Garza, J. L. Hernandez Carstillo, H. A. Alvarez, I. Z. Quiroz, L. C. Carballo and B. M. González (2024).	"WCN24-1649 PERITONEAL DIALYSIS CATHETER INSERTION: MASTERING THE ART IN NEPHROLOGY PRACTICE. ARE THERE DIFFERENCES IN CATHETER PLACEMENT BETWEEN NEPHROLOGISTS AND SURGEONS?"	Kidney International Reports 9(4): S596.	10.1016/j.ekir.2024.02.1249
96	Fourtounas, C., I. Maroulis, D. Goumenos, D. Karavias and J. Vlachojannis (2010).	"Salvage of a totally occluded peritoneal dialysis catheter by laparoscopic surgery."	American Journal of Kidney Diseases 55(4): A55.	10.1053/j.ajkd.2010.02.101
97	Fukumoto, T., N. Kusunoki, M. Kido, S. Tuchida, M. Takahashi, M. Tanaka, D. Tsugawa, M. Chuma, K. Fukushima, T. Urade and Y. Ku (2011).	"Percutaneous isolated hepatic perfusion (PIHP) for advanced hepatocellular carcinoma: Two decades experience of kobe program."	Hepatology 54: 1385A-1386A.	10.1002/hep.24666
98	Gong, C. S., Y. P. See, A. Liew and Y. M. Lee (2018).	"Laparoscopic adjustment for non-functioning peritoneoscopically-inserted PD catheters."	BJU International 122: 9.
99	Gonzalez-Haba Ruiz, M., E. Coronel, U. D. Siddiqui, V. J. Konda, I. Waxman and A. Gelrud (2015).	"Extracorporeal shock wave lithotripsy (ESWL) followed by same day endoscopic treatment for the management of pain in chronic calcific pancreatitis (Ccp). A single center experience."	Gastrointestinal Endoscopy 81(5): AB403.	10.1016/j.gie.2015.03.717
100	Graham-Brown, M. P. M., N. Brylka-Mee, W. Joyce, P. Topham and J. Barratt (2015).	"Peritoneoscopic peritoneal dialysis catheter insertion as a medical daycase procedure: patient satisfaction and patient reported outcome measures."	Nephrology dialysis transplantation 30: iii627.	10.1093/ndt/gfv200.76
101	Grills, R. J., P. Tran and W. Lee (2018).	"Outcomes of laparoscopic and percutaneous insertion of tenckhoff catheters in a single regional dialysis centre."	Journal of Endourology 32: A468.	10.1089/end.2018.29043.abstracts
102	Guan, S., D. Yang, B. Gai, H. Wang and D. Jiao (2018).	"Clinical efficacy of ultrasoundguided implantation iodine-125 seeds in recurrent and metastatic malignant abdominal tumors."	Journal of Gastroenterology and Hepatology 33: 46-47.	10.1111/jgh.14481
103	Haas, N. (2013).	"Update: Advances in pediatric cardiac intensive care."	Thoracic and Cardiovascular Surgeon 61.	10.1055/s-0033-1354489
104	Hakim, H. A., S. Dheda, V. Lee, D. Pratt and M. Mantha (2018).	"Percutaneous peritoneal dialysis catheter insertion through linea alba-initial experience."	Nephrology 23: 94.	10.1111/nep.13442
105	Haricharan, R. N., C. J. Aprahamian, T. L. Morgan, C. M. Harmon and D. C. Barnhart (2008).	"Intermediate-term patency of upper arm arteriovenous fistulae for hemodialysis access in children."	Journal of Pediatric Surgery 43(1): 147-151.	10.1016/j.jpedsurg.2007.09.036
106	Henry, K., R. Singh, N. Zhang, K. McNett, M. Lyons and S. Mehta (2021).	"Effect of DBS on Swallowing function in Parkinson's disease as assessed by Video fluoroscopy."	Movement Disorder 36(SUPPL 1): S543-S544.	10.1002/mds.28794
107	Honein, K., R. Slim, C. Yaghi, B. Kheir, J. Bou Jaoude and R. Sayegh (2007).	"Pneumatic dilatation of achalasia: local experience in treating 41 patients."	Le Journal medical libanais. The Lebanese medical journal 55(1): 15-18.
108	Horning, P., A. Manilchuk, C. R. Schmidt, T. M. Pawlik and M. Dillhoff (2019).	"Perioperative nsaids do not increase the rate of post-operative pancreatic fistula after pancreatectomy."	HPB 21: S108.	10.1016/j.hpb.2019.03.189
109	Hsu, C. C., H. Hsu, B. Pickett, G. Crehange, I. C. J. Hsu, R. Dea, V. Weinberg, A. R. Gottschalk, J. Kurhanewicz, K. Shinohara and M. Roach, III (2013).	"Feasibility of MR Imaging/MR Spectroscopy-Planned Focal Partial Salvage Permanent Prostate Implant (PPI) for Localized Recurrence After Initial PPI for Prostate Cancer."	International Journal of Radiation Oncology Biology Physics 85(2): 370-377.	10.1016/j.ijrobp.2012.04.028
110	Hsueh, T. Y., Y. S. Lin and A. W. Chiu (2013).	"Laparoendoscopic simultaneous drainage of intraabdominal abscess and peritoneal dialysis catheter insertion."	Journal of Endourology 27: A356.	10.1089/end.2013.2001
111	Hu, Y.-F., J. Dawkins, H. C. Cho, E. Marban and E. Cingolani (2013).	"Biological Pacemaker Created By Percutaneous <i>TBX18</i> Gene Transfer In A Porcine Model Of Complete Heart Block."	Circulation Research 113(12): E159-E159.
112	Huang, L., C. Xue, J. Xu and Z. Mao (2019).	"Comparison of outcomes between percutaneous and surgical placement of peritoneal catheters in dialysis patients: A meta-analysis."	Journal of the American Society of Nephrology 30: 577.
113	Jeon, K. H. and B. K. Koo (2015).	"Low fractional flow reserve after successful percutaneous coronary intervention: Who is liar, angiography, FFR, or PET?"	Journal of the American College of Cardiology 65(17): S442-S443.
114	Ji, Z., F. Guo, R. Peng, J. Fan and J. Wang (2018).	"Clinical outcome of CT guided radioactive iodine-125 seeds implantation in the treatment of recurrent head and neck tumors after external beam radiotherapy."	Brachytherapy 17(4): S45-S46.
115	Jones-Haywood, M. M., C. Combs, M. Pu, S. K. Gandhi, R. Dhawan and D. K. Tempe (2013).	"Percutaneous closure of mitral paravalvular leak."	Journal of Cardiothoracic and Vascular Anesthesia 27(1): 168-177.	10.1053/j.jvca.2012.07.006
116	Kamata, K., M. Kitano, H. Imai, T. Komaki, H. Sakamoto and M. Kudo (2010).	"Utility of endoscopic ultrasound-guided drainage for pancreatic diseases."	Digestive Endoscopy 22(4): A64.	10.1111/j.1443-1661.2010.01003.x
117	Kamata, K., M. Kitano, T. Komaki, H. Imai, H. Sakamoto, Y. Takeyama and M. Kudo (2010).	"Endoscopic ultrasound-guided drainage for pancreatic diseases."	Pancreatology 10: 39-40.	10.1159/000315044
118	Kar Wah, F., C. T. S. Lim, B. L. Goh, F. H. Ibrahim, A. A. Alias, N. F. Zakaria and A. Md Shah (2022).	"POS-691 CLINICAL OUTCOME OF PERITONEAL DIALYSIS CATHETER REMOVAL AND REINSERTION VIA MODIFIED SELDINGER TECHNIQUE ' THE SERDANG-UPM METHOD'."	Kidney International Reports 7(2): S297-S298.	10.1016/j.ekir.2022.01.725
119	Karadag, S., M. Gürsu, Z. Aydin, S. Ozturk, E. Tatli, S. Uzun and R. Kazancioglu (2012).	"Risk factors for dialysate leakage in peritoneal dialysis (PD)."	Peritoneal Dialysis International 32: S52.
120	Kim, Y.-S., Y. Kim, S. J. Shin, H. S. Lee, S. G. Kim, S. Cho, K. R. Na, J. K. Kim, S. J. Kim, Y. O. Kim, D.-C. Jin and I. Korean Soc Diagnostic (2019).	"Current state of dialysis access management in Korea."	Journal of Vascular Access 20: 15-19.	10.1177/1129729818776913
121	Kochhar, P. and L. F. N. Sueng (2023).	"ARGE SUBCLINICAL ABSCESS OF A FORGOTTEN FAILED RENAL ALLOGRAFT."	Journal of General Internal Medicine 38: S591.	10.1007/s11606-023-08226-z
122	Koratala, A., O. Olaoye and A. Kazory (2021).	"Expanding the COVID-19 acute peritoneal dialysis model to set up an interdisciplinary program for refractory heart failure."	Peritoneal Dialysis International 41(1): 3S.	10.1177/0896860820987674
123	Krezalek, M. A., J. M. Velasco, E. W. Denham, J. G. Linn, M. B. Ujiki, L. T. Ho, J. Carbray and S. P. Haggerty (2015).	"Advanced laparoscopic peritoneal dialysis catheter placement-a single institution experience."	Surgical Endoscopy and Other Interventional Techniques 29: S528.	10.1007/s00464-015-4130-0
124	Kwon, Y. M., H. Gerdes, M. A. Schattner, P. J. Allen and C. J. DiMaio (2011).	"Management of peri-pancreatic fluid collections following non-whipple pancreatic surgery: A comparison of percutaneous vs eus-guided drainage."	Gastrointestinal Endoscopy 73(4): AB178-AB179.	10.1016/j.gie.2011.03.200
125	Lammer, J. (2011).	"Drug eluting beads are all we need for TACE in HCC."	Cardiovascular and interventional radiology 34: 480‐481.	10.1007/s00270-011-0216-9
126	Lee, S. Y., R. Abdullah, J. H. Yung and D. Y. Gan (2020).	"Outcome of nephrologist' percutaneous tenckhoff catheter in a centre with peritoneal dialysis favoured policy: A 5 years' retrospective study."	Nephrology 25(SUPPL 1): 84.	10.1111/nep.13773
127	Lim, C. Y., J. Tan and Y. Y. Lim (2024).	"WCN24-1631 TRANSFORMING KIDNEY CARE IN BRUNEI DARUSSALAM POST COVID-19: PROJECT ONE'S IMPACT ON LOCAL END-STAGE KIDNEY DISEASE MANAGEMENT."	Kidney International Reports 9(4): S573.	10.1016/j.ekir.2024.02.1204
128	Lim, C. Y. and W. H. Tseng (2019).	"Comparison of pelvic drainage insertion during removal of dialysis catheter decreases the risk of complications in refractory peritoneal dialysis-related peritonitis: A single center experience."	International Journal of Urology 26: 98.	10.1111/iju.14061
129	Lim, W. M., L. Mushahar and S. Wan (2010).	"Comparing outcome of peritoneal dialysis catheter placement by peritoneoscopic versus surgical technique."	Peritoneal Dialysis International 30: S101.
130	Lorio, A., M. Liaqat, G. L. Parra, C. Juhas, D. I. Nweke, A. Nyabera, M. Bhattarai and S. Bansal (2023).	"Longevity of Percutaneously Placed Peritoneal Dialysis (PD) Catheters: Single-Center Study."	Journal of the American Society of Nephrology 34: 905.
131	Luz, I., A. R. Alves, H. Gonçalves, F. Ferrer, K. Lopes and A. Lobos (2018).	"Possible implications of surgical versus percutaneous tenckhoff catheter placement: A retrospective analysis."	Nephrology Dialysis Transplantation 33: i515.	10.1093/ndt/gfy104.SP492
132	Maffei, S., F. Bonello, E. Stramignoni, G. Forneris, G. M. Iadarola, M. Borca and F. Quarello (1992).	"Two years of experience and 119 peritoneal dialysis catheters placed with peritoneoscopy control and Y-TEC system."	Minerva urologica e nefrologica = The Italian journal of urology and nephrology 44(1): 63-67.
133	Marasinghe, A., A. Marasinghe, B. Pawar, R. Sureshkumar and S. Cherian (2013).	"Early experience with placement of tenckhoff peritoneal dialysis catheters using the modified seldinger technique."	Nephrology 18: 64.	10.1111/nep.12121
134	Marasini, M., G. Pongiglione, D. Ribaldone, A. Bertolini and L. Garello-Cantoni (1986).	"Pulsed Doppler in children operated on for aortic coarctation: reliability in the evaluation of minor residual lesions."	Giornale italiano di cardiologia 16(9): 734-740.
135	Marcelo, M. d. N., C. Domingos, C. Rodrigo and R. Miguel (2009).	"Comparative Study for PD Catheter Implant by Percutaneous Techinique, Guideded by Radioscopy and by Surgical Traditional Approach."	Blood Purification 28(4): 322-322.
136	Matthies, C., P. Fricke, R. Nickl, P. Capetian, F. Steigerwald and J. Volkmann (2019).	"Directional leads in deep brain stimulation - Surgical handling and evolving therapy options."	Movement Disorder 34: S571-S872.
137	McBride, K. D. (2013).	"What other endovenous techniques can we use?"	CardioVascular and Interventional Radiology 36: S159-S161.
138	Messias, A., F. Caeiro, V. Fernandes, F. Nolasco and A. C. Ferreira (2018).	"A large comparative study of surgically placed vs percutaneously placed peritoneal dialysis catheters in dialysis patients."	Nephrology Dialysis Transplantation 33: i204.	10.1093/ndt/gfy104.FP493
139	Messias, A., F. Cardoso, F. Caeiro, V. Fernandes, A. C. Ferreira and F. Nolasco (2019).	"RISK FACTORS ASSOCIATED WITH PERITONEAL DIALYSIS CATHETER SURVIVAL: A SINGLE-CENTER COHORT STUDY."	Nephrology Dialysis Transplantation 34.
140	Miyaji, Y., K. Hirata, H. Takasaki, S. Kin, A. Takahara, K. Fukumoto, M. Kaifu, T. Fujii, Y. Jo, T. Yokoyama and A. Nagai (2013).	"A peritoneal wall anchor technique using a new device for laparoscopy-assisted catheter placement in peritoneal dialysis."	Journal of Endourology 27: A178.	10.1089/end.2013.2001
141	Mizandari, M., N. Habib and T. Azrumelashvili (2016).	"Percutaneous image-guided pancreatic duct interventions in the management of the cancer of the head of the pancreas."	Journal of Vascular and Interventional Radiology 27(6): e102-e103.	10.1016/j.jvir.2016.04.006
142	Mohamed, A., H. Gidda, A. Kotha, Z. A. I. D. Yaqoob and R. E. N. E. Franco (2023).	"RECURRENT RIGHT-SIDED PLEURAL EFFUSIONS SECONDARY TO PLEUROPERITONEAL LEAKS FROM PERITONEAL FLUID."	Chest 164(4): A3741-A3742.	10.1016/j.chest.2023.07.2434
143	Moreno-Novales, R., L. Á. Bastida-Castro, F. D. Martinez-Sanchez, M. J. Corredor-Nassar, E. K. Tenorio-Aguirre, M. A. Salinas-Ramírez and J. Balderas-Juarez (2024).	"WCN24-852 COMPARISON OF FOUR CATHETER INSERTION TECHNIQUES FOR PERITONEAL DIALYSIS AT A SECOND-LEVEL CENTER IN MEXICO CITY."	Kidney International Reports 9(4): S582-S583.	10.1016/j.ekir.2024.02.1223
144	Moreno-Novales, R., B. Moguel-González, B. Cortez-Flores, M. A. Salinas-Ramírez, O. Sánchez-Vázquez, L. Cobiellas-Carballo, E. P. Camacho-Murillo, E. Mendoza-Ramírez, R. Montepío, M. J. Corredor-Nassar, F. D. Martínez-Sánchez, L. Á. Bastida-Castro and J. Balderas-Juárez (2024).	"WCN24-851 IMPACT ON SURVIVAL OF PERITONEAL DIALYSIS ACCESS AND ITS RELATIONSHIP WITH THE INSERTION TECHNIQUE. A RETROSPESCTIVE, MULTICENTRIC COHORT STUDY."	Kidney International Reports 9(4): S582.	10.1016/j.ekir.2024.02.1222
145	Morton, J. M., A. Brown, J. A. Galanko, J. A. Norton, I. S. Grimm and K. E. Behrns (2005).	"A national comparison of surgical versus percutaneous drainage of pancreatic pseudocysts: 1997-2001."	Journal of Gastrointestinal Surgery 9(1): 15-20.	10.1016/j.gassur.2004.10.005
146	Murugesan, V., S. Dakshinamoorthy, R. Padmaraj, G. Senthilkumaran, V. D. Rajarathinam, C. B. A. Muthukumaran, P. Devaraju, V. S. Jibia, N. Gopalakrishnan and V. Arumugam (2022).	"CLINICAL CHARACTERISTICS AND OUTCOMES OF PATIENTS ON CONTINUOUS AMBULATORY PERITONEAL DIALYSIS: A SINGLE CENTRE EXPERIENCE."	Indian Journal of Nephrology 32(7): S14.	10.4103/0971-4065.362543
147	Murugesan, V., P. Devaraju, C. M. Balasubramanian, V. D. Rajarathinam, G. Senthilkumaran, J. V s, G. Natarajan, S. Dakshinamoorthy, V. Arumugam and D. K. Thanigachalam (2023).	"WCN23-0679 CLINICAL CHARACTERISTICS AND OUTCOMES OF PATIENTS ON CONTINUOUS AMBULATORY PERITONEAL DIALYSIS - A SINGLE CENTRE EXPERIENCE."	Kidney International Reports 8(3): S353-S354.	10.1016/j.ekir.2023.02.794
148	Muthalampet, K. (2018).	"Management of pancreatic trauma – A single center experience."	HPB 20: S675.	10.1016/j.hpb.2018.06.2338
149	Mutneja, A., S. Arora, F. J. O'Brien, D. W. Coyne and D. Picus (2020).	"Image-guided percutaneous peritoneal dialysis catheters: Greater than the sum of their parts."	Journal of the American Society of Nephrology 31: 421-422.
150	Natraj Setty, H. S. and C. N. Manjunath (2015).	"Mesenteric artery stenosis presenting as severe erosive gastroduodenitis: A rare case report with long-term follow-up."	Indian Heart Journal 67: S50-S51.
151	Neufeld, D., Z. Korzets, J. Bernheim and B. Shpitz (2011).	"Laparoscopic management of peritoneal dialysis catheters."	Harefuah 150(2): 84-208.
152	Ng, C. W., G. Harris and C. Holmes (2018).	"The prevalence and utility of backup arteriovenous fistula in patients undergoing peritoneal dialysis - A rural perspective."	Nephrology 23: 96.	10.1111/nep.13442
153	Nickl, R., P. Fricke, F. Steigerwald, J. Volkmann and C. Matthies (2017).	"First experience with 59 directional leads in Deep Brain Stimulation."	Movement Disorders 32: 244-245.	10.1002/mds.27087
154	Nomura, T. (2015).	"Successful percutaneous coronary intervention with guideliner for subtotal occlusive lesion in anomalous right coronary artery."	Journal of the American College of Cardiology 65(17): S289-S290.
155	Nurkholiq, S., T. Ghinorawa and Y. A. Dany (2020).	"Clinical evaluation of tenckhoff catheter insertion in paediatric peritoneal dialysis: A single center study."	International Journal of Urology 27(SUPPL 1): 91.	10.1111/iju.14397
156	Onitsuka, K., T. Tadokoro, K. Miyata, M. Mohri and H. Yamamoto (2017).	"A case of improved functional mitral regurgitation and severe LV dysfunction after the closure of hemodialysis fistula."	Journal of Cardiac Failure 23(10): S52.	10.1016/j.cardfail.2017.08.250
157	Onur, I., E. B. Karaayvaz, N. G. Serbest, F. Mercanoglu, A. Elitok and K. Adalet (2014).	"Right Heart Ventriculography from Left Internal mammarian artery."	Global Heart 9(1): e285-e286.	10.1016/j.gheart.2014.03.2255
158	Orsi, F., G. Bonomo, L. Monfardini and P. Della Vigna (2009).	"Bland embolization."	CardioVascular and Interventional Radiology 32: 140-142.
159	Otero, J., R. M. Arnold, B. Heniford and R. B. Davis (2018).	"Trans-inguinal total abdominal colectomy & inguinal hernia repair for massive inguinoscrotal hernia."	Diseases of the Colon and Rectum 61(5): e312.	10.1097/DCR.0000000000001104
160	Pan, M. S., R. H. Wu, D. P. Sun, Y. F. Tian and M. J. Chen (2014).	"Renal vein stenosis with transudative ascites from graft after renal transplantation with good response after percutaneous stent placement."	Transplantation Proceedings 46(2): 598-601.	10.1016/j.transproceed.2013.09.051
161	Parthasarathy, R., A. Jacob, D. Selvanathan and S. Veena (2023).	"ACUTE KIDNEY INJURY IN PATIENTS WITH VENTRICULAR SEPTAL RUPTURE: A SINGLE CENTER STUDY."	Nephrology Dialysis Transplantation 38: i1115-i1116.	10.1093/ndt/gfad063c_6578
162	Pedrazzoli, S., C. Pasquali, C. Sperti, S. Scappin and G. Liessi (2006).	"Conservative treatment of postoperative pancreatic fistulas."	Gastroenterology 130(4): A886-A887.
163	Permpongkosol, S., K. Nontakaew and C. Liranupat (2010).	"LAPAROENDOSCOPIC SINGLE-SITE NEPHRECTOMY IN A PATIENT UNDERGOING CONTINUOUS AMBULATORY PERITONEAL DIALYSIS(CAPD)."	Journal of Endourology 24: A375-A375.
164	Perren, B., A. Sharma, S. Somalanka and B. R. Sood (2019).	"Local anaesthesia peritoneal dialysis catheter insertion: A single-centre tertiary care renal unit experience from The United Kingdom."	Journal of the American Society of Nephrology 30: 577.
165	Ponce, D., V. Banin, T. Bueloni, J. Caramori, A. Balbi and P. Barretti (2014).	"DIFFERENT OUTCOME OF PERCUTANEOUS PERITONEAL CATHETER PLACEMENT BY NEPHROLOGITS WITH A TROCAR VS. SELDINGER: EXPERIENCE OF TWO BRAZILIAN CENTRES."	Nephrology Dialysis Transplantation 29: 224-225.
166	Ponzio, S., R. Tramontano, W. Ambu, G. Malandrino and M. Fraccalini (1998).	"Proposal for the use of preoperative pneumoperitoneum in the treatment of large bilateral inguinal-scrotal hernias."	Minerva chirurgica 53(4): 281-283.
167	Purushotham, J. and S. Balakrishnan (2022).	"RETROSPECTIVE ANALYSIS OF SURGICAL MINI-LAPAROTOMY AND IMAGE GUIDED PERCUTANOUS TENCKHOFF CAPD CATHETER INSERTION TECHNIQUES."	Indian Journal of Nephrology 32(7): S79-S80.	10.4103/0971-4065.362512
168	Quach, T., P. Tregaskis, S. Menahem, J. Koukounaras, N. Mott and R. Walker (2013).	"RADIOLOGICAL INSERTION OF TENCKHOFF CATHETERS FOR PERITONEAL DIALYSIS: AONE YEAR SINGLE CENTRE EXPERIENCE."	Nephrology Dialysis Transplantation 28: 428-428.
169	Ramanarayanan, S., S. Gupta, S. K. Aggarwal, D. Bhowmik and H. S. Mahapatra (2015).	"Comparison of outcomes between surgically placed and per-cutaneously placed peritoneal dialysis catheters-a retrospective study."	Nephrology Dialysis Transplantation 30: iii274.	10.1093/ndt/gfv180.56
170	Rana, S. S., R. K. Sharma, M. Kang and R. Gupta (2019).	"NATURAL HISTORY OF LOW OUTPUT EXTERNAL PANCREATIC FISTULA IN PATIENTS WITH DISCONNECTED PANCREATIC DUCT SYNDROME FOLLOWING ACUTE NECROTISING PANCREATITIS."	Gastroenterology 156(6): S121-S121.
171	Ratnapala, U., H. Wijesekara and C. Sirisena (2024).	"WCN24-306 ONE -YEAR OUTCOMES OF PERCUTANEOUS CONTINUOUS AMBULATORY PERITONEAL DIALYSIS CATHETER INSERTION BY NEPHROLOGISTS: INITIAL EXPERIENCE FROM SRI LANKA."	Kidney International Reports 9(4): S578.	10.1016/j.ekir.2024.02.1214
172	Rescorla, F. J., D. Cory, D. W. Vane, K. W. West and J. L. Grosfeld (1990).	"FAILURE OF PERCUTANEOUS DRAINAGE IN CHILDREN WITH TRAUMATIC PANCREATIC PSEUDOCYSTS."	Journal of Pediatric Surgery 25(10): 1038-1042.	10.1016/0022-3468(90)90214-t
173	Rizk, M., M. Ismail and W. Anwar (2019).	"A Prospective Randomized Study Comparing the use of Plain PTA Balloon Catheters for Primary Balloon Angioplasty (PBA) Versus Hydrostatic Dilatation to Prepare the Cephalic Vein Prior to Creation of Radio-Cephalic Arteriovenous for Dialysis."	European journal of vascular and endovascular surgery 58(6): e753‐e754.	10.1016/j.ejvs.2019.09.308
174	Rodrigues, B. B., M. Freitas, J. Francisco, J. Borges, A. B. Pereira, C. Sousa, P. R. Pereira, C. Prata, R. Castro and T. P. R. Morgado (2023).	"PERITONEAL DIALYSIS CATHETER SURVIVAL: A TEN-YEAR SINGLE CENTER STUDY."	Nephrology Dialysis Transplantation 38: i881.	10.1093/ndt/gfad063c_4062
175	Ross, L. E. and B. R. Sood (2015).	"Comparing Outcomes of Percutaneous Peritoneal Dialysis Catheter Insertion by Nephrologist versus Open Surgical Insertion - Large Single Centre Experience."	Journal of the American Society of Nephrology 26: 327A.
176	Rudiansyah, M., R. Supriyadi, R. Bandiara and R. M. A. Roesli (2022).	"POS-707 BANDUNG METHOD, A TECHNIQUE TENCKHOFF CATHETER INSERTION ON CONTINUOUS AMBULATORY PERITONEAL DIALYSIS PATIENTS IN INDONESIA."	Kidney International Reports 7(2): S304.	10.1016/j.ekir.2022.01.741
177	Sambharia, M., J. Patel, S. Kuppachi and M. Story (2020).	"EMPHYSEMATOUS PYELONEPHRITIS WITH INCIDENTAL PAPILLARY RENAL CELL CARCINOMA IN AUTOSOMAL DOMINANT POLYCYSTIC DISEASE."	American Journal of Kidney Diseases 75(4): 628-629.	10.1053/j.ajkd.2020.02.321
178	Sathiavageesan, S., A. Karki, M. Kamalanathan, R. Ramajayam and A. Annadurai (2021).	"POS-663 SUCCESSFUL PERCUTANEOUS REDUCTION OF PROLAPSED OMENTUM FOLLOWING PERITONEAL DIALYSIS IN A CHILD."	Kidney International Reports 6(4): S289-S290.	10.1016/j.ekir.2021.03.693
179	Sawant, Y. R., V. Reddy, Suhas and Shashank (2019).	"Percutaneous capd catheter insertion by a nephrologist: A single center experience."	Journal of Vascular Access 20(3 SUPPL): 15.	10.1177/1129729819883
180	Scalamogna, A., L. Nardelli, G. Porata and P. Messa (2019).	"PERCUTANEOUS VERSUS SURGICAL CATHETER INSERTION USING DOUBLE PURSE-STRING TECHNIQUE IN CAPD PATIENTS: CLINICAL OUTCOMES."	Nephrology Dialysis Transplantation 34: 533-533.
181	Shah, A., S. L. Hu and C. A. Raker (2023).	"Trends and Outcomes in Open vs. Laparoscopic Peritoneal Dialysis Catheter Placement from 2013 to 2018."	Journal of the American Society of Nephrology 34: 1087.
182	Shah, M. B., J. Hanna, V. Vadlamudi, C. Thomas, C. Dani and P. Shetty (2014).	"Safe alternative for peritoneal dialysis catheter placement: Interventional radiology experience & results."	Journal of Vascular and Interventional Radiology 25(3): S170.	10.1016/j.jvir.2013.12.458
183	Shah, N., A. Goswell, C. Cuesta and I. Katz (2018).	"Surgeon versus nephrologist-inserted peritoneal dialysis catheters: Experiences from a metropolitan centre in sydney."	Nephrology 23: 62.	10.1111/nep.13441
184	Sharma, M. K. and B. Sachdeva (2012).	"PERCUTANEOUS PERITONEAL DIALYSIS CATHETER INSERTION: MAKING A CASE FOR AN OUTPATIENT PROCEDURE."	Journal of Investigative Medicine 60(1): 390-390.
185	Sharma, R. K., D. V. S. Somayajulu, A. Gupta, S. Gulati, A. Kumar and N. Prasad (2006).	"Percutaneous and surgical technique of CAPD catheter insertion: A comparison of outcome and complications."	Nephrology Dialysis Transplantation 21: 487-488.
186	Sheta, M. A. (2022).	"Percutaneous Peritoneal Dialysis Catheter Insertion in an Office-Based Lab: A Retrospective Study."	Journal of the American Society of Nephrology 33: 923.
187	Shetty, K., A. Kumar, R. Pararajasingham and S. Mir (2022).	"COVID-19 Pandemic Impact on Dialysis Access Procedures for End Stage Renal Disease Patients."	EJVES Vascular Forum 54: e29-e30.	10.1016/j.ejvsvf.2021.12.040
188	Shido, A., E. Nobuhara, T. Mine, S. Sakura and Y. Saito (2015).	"Anesthetic management for continuous ambulatory peritoneal dialysis catheter insertion and/or extraction using transversus abdominis plane block: Retrospective comparison with general anesthesia and neuraxial anesthesia."	Anesthesia and Analgesia 120(3): S344.	10.1213/01.ane.0000470325.07465.0f
189	Shivanna, S., K. Sandhya, V. S. Pujari and P. T. Prathima (2012).	"Anaesthetic management of a patient with opitz syndrome presenting with chronic renal failure and subglottic stenosis."	Regional Anesthesia and Pain Medicine 37(5): E253.	10.1097/AAP.0b013e31826a8366
190	Silvariño, R., S. San Román, C. Baccino, A. Noboa, J. Boggia, O. Noboa and M. Margalef (2024).	"WCN24-986 PLACEMENT OF PERITONEAL CATHETERS BY NEPHROLOGISTS: EXPERIENCE AT A UNIVERSITY PERITONEAL DIALYSIS CENTER."	Kidney International Reports 9(4): S584-S585.	10.1016/j.ekir.2024.02.1227
191	Sivanandam, S., E. Indumathi, P. Soundararajan and K. B. Varun (2015).	"Bedside percutaneous tenckhoff peritoneal dialysis catheter placement by nephrologists: a single centre experience."	Nephrology dialysis transplantation 30: iii552.	10.1093/ndt/gfv196.49
192	Smith, L. M., D. Bucaloiu, J. Green and S. Trocciola (2015).	"Perforation of the great vessels during tunneled internal jugular dialysis catheter placement."	American Journal of Kidney Diseases 65(4): A79.
193	Soler, L. B. I., G. M. G. Suárez, C. M. C. Devia, J. J. Á. Saltos, L. G. Cantalejo, N. M. Alemany and J. C. Martínez (2024).	"Percutaneous peritoneal dialysis catheter implantation."	Nephrology Dialysis Transplantation 39: i2610-i2611.	10.1093/ndt/gfae069.1647
194	Sourial, M., M. Sourial, R. Dalsan, J. A. Graham, M. J. Ross, W. Chen and L. Golestaneh (2020).	"Acute peritoneal dialysis in patients with COVID-19 and AKI: A single-center experience in a time of crisis in the united states."	Journal of the American Society of Nephrology 31: 251.
195	Spanuchart, I. and S. Ruksasuk (2017).	"Repositioning of peritoneal dialysis using double guide wire technique under fluoroscopy."	Journal of Vascular Access 18(5): e86.	10.5301/jva.5000793
196	Stanziale, R., M. Lodi, E. D'Andrea, F. Sammartino, R. Summa, A. Toppetti and N. Limbucci (2011).	"Interventional nephrology for the preparation and revision of vascular access for hemodialysis: Experience of a single center."	Hemodialysis International 15(1): 126-127.	10.1111/j.1542-4758.2010.00516.x
197	Stock, R. G., N. N. Stone, J. K. DeWyngaert, P. Lavagnini and P. D. Unger (1996).	"Prostate specific antigen findings and biopsy results following interactive ultrasound guided transperineal brachytherapy for early stage prostate carcinoma."	Cancer 77(11): 2386-2392.	10.1002/(sici)1097-0142(19960601)77:11<2386::aid-cncr30>3.0.co;2-r
198	Stokes, S. H. (2000).	"Comparison of biochemical disease-free survival of patients with localized carcinoma of the prostate undergoing radical prostatectomy, transperineal ultrasound-guided radioactive seed implantation, or definitive external beam irradiation."	International Journal of Radiation Oncology Biology Physics 47(1): 129-136.	10.1016/s0360-3016(99)00526-x
199	Talbot-Ponsonby, J., Y. Z. Khan, D. Jones, S. Shrivastava and E. Stern (2023).	"Medical Peritoneal Dialysis Catheter Insertion Can Increase Peritoneal Dialysis (PD) Patient Population: A Single-Centre Study."	Journal of the American Society of Nephrology 34: 906.
200	Tan, E. Z. Z., B. C. Bee, H. S. Wong, C. Y. Goh, R. Abdullah and H. Hashim (2010).	"Endoluminal brushing of nonfunctioning tenckhoff catheters: Does it work?"	Peritoneal Dialysis International 30: S108.
201	Tang, X. H., Z. Li, T. Tao, Q. Li and H. Bao (2016).	"Comparison between ultrasound-guided transversus abominis plane block technique and local filtration anesthesia in peritoneal dialysis catheter implantation: a randomized controlled trial."	Nephrology dialysis transplantation 31: i237.	10.1093/ndt/gfw171.8
202	Tapia, L. and N. Alvarez (2023).	"30-DAY COMPLICATIONS IN PERITONEAL DIALYSIS CATHETERS INSERTED PERCUTANEOUSLY VERSUS SURGICALLY IN A SECOND LEVEL HOSPITAL INMERIDA, YUCATAN, MEXICO."	Nephrology Dialysis Transplantation 38: I888-I889.
[truncated: 83 more rows]

## Sheet: 192 of not relevant
	Author	Title	Journal	DOI
[truncated: 192 more rows]

## Sheet: 124 of other diseases
	Author	Title	Journal	DOI
[truncated: 124 more rows]

## Sheet: 3 of failed to get full text
	Author	Title	Journal	DOI
[truncated: 3 more rows]

## Sheet: 3 of failed to obtain data
	Author	Title	Journal	DOI
[truncated: 3 more rows]

## Sheet: 2 of duplicate patient cohort
	Author	Title	Journal	DOI
[truncated: 2 more rows]

## Sheet: 11 of articles included
	Author	Title	Journal	DOI
[truncated: 24 more rows]
