# Supplementary material for: Comparative outcomes of image-guided percutaneous catheterization versus direct visualization catheterization for peritoneal dialysis: A meta-analysis
Source: PLoS One. 2025 Jul 7;20(7):e0325600. doi: 10.1371/journal.pone.0325600 (PMC12233245; doi:10.1371/journal.pone.0325600)
Supplement: S4 Dataset — (XLSX) [file pone.0325600.s004.xlsx]

## Sheet: Sheet1
acquisition time ：2024/8/1
responsible person:		Yi Li	Lifang Li
Check the personnel:		Tingting Liao
Study	Infectious Complications				Mechanical complications					Catheter removal	One-Year PD catheter survival
	Peritonitis	Tunnel infection	Exit-site infection	Sum	Catheter dysfunction	Bleeding	Catheter leak	Hernia	Sum
Rosenthal et al.	11/22	1/1	12/15	24/38	8/13	1/4	2/7	2/1	13/25	11/15
Voss et al.	16/24		14/17	30/41	4/4	0/4	4/10	4/8	12/26	9/14	48/41
Chula et al.					5/4	2/4		0/2	7/10
Maher et al.	44/50	57/66		101/116	27/28		13/15	12/16	52/59	25/36	108/117
Sun et al.	1/4		6/23	7/27				0/4	0/4		54/95
Ahmed et al.	8/32		2/10	10/42	9/57	3/3	3/9	5/6	20/75	12/59	24/75
Chen Bin et al.	7/13		0/2	7/15	10/18	1/9	2/4	1/6	14/37
Yibo Ma et al.	1/3	1/1		2/4	2/30		1/3	0/4	3/37
Zhen Li et al.	11/18		0/6	11/24	14/28	0/1	0/2	2/2	16/33	9/21	153/215
Obaid et al.	22/30	143/330	30/198	195/558	41/229		4/21	7/53	52/303	57/264
Zheng et al.	57/76			57/76	38/35	9/2	9/8	16/11	72/56		96/86
Note: IGPC/DVC
