# Supplementary material for: Comparative outcomes of image-guided percutaneous catheterization versus direct visualization catheterization for peritoneal dialysis: A meta-analysis
Source: PLoS One. 2025 Jul 7;20(7):e0325600. doi: 10.1371/journal.pone.0325600 (PMC12233245; doi:10.1371/journal.pone.0325600)
Supplement: S5 Dataset — (XLSX) [file pone.0325600.s005.xlsx]

## Sheet: Sheet1
	Quality assessment of included studies
	study	NOS				Jadad
		Selection（4）	Comparability（2）	Outcome（3）	Score	Random sequence generation	Allocation concealment	Blinding	Withdrawal or exit	Score
	Rosenthal et al. 2008	3	2	2	7
	Voss et al. 2012					2	2	1	1	6
	Chula et al. 2013	3	2	1	6
	Maher et al. 2014	4	1	3	8
	SUN et al. 2015	3	1	3	7
	Ahmed et al. 2018	4	2	1	7
	Bin Chen et al. 2021					2	0	1	1	4
	Yibo Ma et al. 2021	4	2	1	7
	Zhen Li et al. 2022	4	1	3	8
	Obaid et al. 2023	3	2	1	6
	Zheng et al. 2023	4	2	2	8
	Note.—NOS: Newcastle–Ottawa Scale; Jadad:The modified Jadad scale.
